# Supplementary material for: Determinants of substrate specificity in a catalytically diverse family of acyl-ACP thioesterases from plants
Source: BMC Plant Biol. 2023 Jan 2;23:1. doi: 10.1186/s12870-022-04003-y (PMC9806908; doi:10.1186/s12870-022-04003-y)
Supplement: Supplementary file 4 — Additional file 4: Table S1. PCR primers used to assemble select plasmid constructs encoding chimeric ALTs. [file 12870_2022_4003_MOESM4_ESM.xlsx]

## Sheet: Sheet1
PCR primers used to assemble select plasmid constructs encoding chimeric ALTs.
Primer	Sequence (5'-3')
ALT34-InFusion-For	5'-AATGGGTCGCGGATCCATGAGTGAGTTCCATGAGGTTG-3'
ALT3-R35M-Rev	5'-TCATGCATACCGTGTTGACA-3'
ALT3-R35M-For	5'-CAACACCGGTATGCATGAGTTTC-3'
ALT3-InFusion-Rev	5'-GACGGAGCTCGAATTCTCAAACGGCGTCGTCTTG-3'
ALT4-M35R-Rev	5'-ATTCGTGTCGGCCGTGTT-3'
ALT4-M35R-For	5'-AACACGGCCGACACGAAT-3'
ALT4-InFusion-Rev	5'-GACGGAGCTCGAATTCTCAAACTGTGTCGTTTTGGC-3'
ALT4-CDS-For	5'-ATGAGTGAGTTCCATGAGGTTG-3'
ALT4-B-Overlap-Rev	5'-AGCTATTCCTTTCGCCTCCAATATAACCT-3'
ALT4-B-Overlap-For	5'-GAATAGCTGTATGGCTTGACAACAAGCACC-3'
ALT4-CDS-Rev	5'-TCAAACTGTGTCGTTTTGGC-3'
MtALT1-CDS-For	5'-ATGTGTGAGTTCTATGACGTGG-3'
MtALT1-B-Overlap-Rev	5'-TGCTGTGGCCTTGGCTTCCAAAACAGGC-3'
MtALT1-B-Overlap-For	5'-AGGCCACAGCAGTGAGGCTTGATAAAAACTATC-3'
MtALT1-CDS-Rev	5'-TTAAGAGTCGTCTCCACCAATAC-3'
MtALT1-InFusion-For	5'-AATGGGTCGCGGATCCATGTGTGAGTTCTATGACGTGG-3'
MtALT1-InFusion-Rev	5'-GACGGAGCTCGAATTCTTAAGAGTCGTCTCCACCAATAC-3'
ZmALT3-InFusion-For	5'-AATGGGTCGCGGATCCGCCGGCAAGTTTTTCGAG-3'
ZmALT3-InFusion-Rev	5'-GACGGAGCTCGAATTCCTAATTAGGGTGAGAGAAGAAGGG-3'
ZmALT3-CDS-For	5'-GCCGGCAAGTTTTTCGAG-3'
ZmALT3-R108T-Rev	5'-GACAGTGGCTCTCGCTTCTAG-3
ZmALT3-CDS-Rev	5'-CTAATTAGGGTGAGAGAAGAAGGG-3'
ZmALT3-T108R-For	5'-CTAGAAGCGAGAGCCACTGTC-3'
ZmALT1-InFusion-For	5'-AATGGGTCGCGGATCCAAGGACAAGTTTTTCGAGATCGAG-3'
ZmALT1-InFusion-Rev	5'-GACGGAGCTCGAATTCTTATGCAACCTTGCAGGAGAAG-3'
ZmALT1-CDS-For	5'-AAGGACAAGTTTTTCGAGATCGAG-3'
ZmALT1-T108R-Rev	5'-GTCGCCGTGCCTTCCAT-3
ZmALT1-CDS-Rev	5'-TTATGCAACCTTGCAGGAGAAG-3'
ZmALT1-R108T-For	5'-ATGGAAGGCACGGCGAC-3'
