# Supplementary material for: Determinants of substrate specificity in a catalytically diverse family of acyl-ACP thioesterases from plants
Source: BMC Plant Biol. 2023 Jan 2;23:1. doi: 10.1186/s12870-022-04003-y (PMC9806908; doi:10.1186/s12870-022-04003-y)
Supplement: Supplementary file 7 — Additional file 7: Table S2. Quantification and statistical analysis of fatty acid and methylketone production by K27(DE3) E. coli expressing wild-type or chimeric ALTs, from raw GC-FID data of treated culture media samples. [file 12870_2022_4003_MOESM7_ESM.xlsx]

## Sheet: GC-FID Data
Supplemental Table 2: Raw GC-FID data of lipid extracts from the culture media of K27(DE3) E. coli strains expressing wild-type and chimeric ALT proteins, quantification of individual free fatty acid and methylketone species, statistical analysis of data. Beta-keto fatty acids in culture media were chemically decarboxylated to methylketones prior to GC-FID analysis.
Uncorrected Peak Area	EV	EV	EV	AtALT4	AtALT4	AtALT4	AtALT3	AtALT3	AtALT3	AtALT3-A	AtALT3-A	AtALT3-A	AtALT4-A	AtALT4-A	AtALT4-A	AtALT4-B	AtALT4-B	AtALT4-B	AtALT4-AC	AtALT4-AC	AtALT4-AC	AtALT4-AB	AtALT4-AB	AtALT4-AB	AtALT4-C	AtALT4-C	AtALT4-C	AtALT4-ABC	AtALT4-ABC	AtALT4-ABC	AtALT4-ABCD	AtALT4-ABCD	AtALT4-ABCD	AtALT4-BC	AtALT4-BC	AtALT4-BC	ATALT4-ABCDE	ATALT4-ABCDE	ATALT4-ABCDE	AtALT4-BCDE	AtALT4-BCDE	AtALT4-BCDE	AtALT4-BCD	AtALT4-BCD	AtALT4-BCD		EV-ZMs	EV-ZMs	EV-ZMs
7:0 MK	0	0	0	7.5	6.3	8	9.9	9.9	8.6	8.4	9.7	12.8	0	0	0	6.2	7.4	6.2	0	0	0	0	0	0	7.6	7.7	6.6	6.9	11.5	9.5	1.6	2.2	1.9	34.8	28.8	25.5	0	0	0	61.3	55.6	54.4	11.4	11.3	16.1		0	0	0
6:0 FA	0	0	0	32	21.2	41	0	0	0	99.7	103.9	103.3	0	0	0	24.7	28.6	23.4	0	0	0	0	0	0	22.5	26.6	23.9	45.3	44.1	45.5	0	0	0	52.3	57.7	54	0	0	0	32.2	39.5	35.4	13.5	12.7	12.2		0	0	0
9:0 MK	0	0	0	0	0	0	6.6	7.3	6.2	0	0	0	0	0	0	0	0	0	0	0	0	0	0	0	0	0	0	8.2	9.9	9.1	0	0	0	6.7	6.4	5.6	0	0	0	11.4	10.9	10	8.5	8	11		0	0	0
8:0 FA	4.1	5.1	4.4	53	56.2	67.3	10.4	13.9	12.6	580.5	595.7	602.8	3.8	3.9	6.4	68.2	105.4	64.8	9	9.9	9.4	4.1	4.9	4.4	43.4	46.6	49.1	601.5	547.8	597.3	2.9	3.2	3	232.5	269.7	247	3.9	4.9	3.1	184.8	219.3	199.8	223.2	200.9	224.6		2.7	2.2	2.7
11:1 MK	0	0	0	0	0	0	9.3	11.7	9.7	0	0	0	0	0	0	0	0	0	0	0	0	0	0	0	0	0	0	4.4	4.7	4.8	0	0	0	0.5	0.7	0.8	0.5	0.5	0.5	0.7	0.8	1.3	1.2	1.3	1.3		0	0	0
11:0 MK	0	0	0	0	0	0	36.5	48.4	40.9	0	0	0	0	0	0	0	0	0	0	0	0	0	0	0	0	0	0	14.5	12.1	12.3	2.7	2.6	1.4	12.4	15.2	14.5	5.3	4.6	5.8	2.1	2.6	2.4	2.2	1.95	2.3		0	0	0
10:0 FA	8.7	8.5	7.5	8.4	9.3	10.9	8.9	11.5	10.1	14.2	15.5	14.5	9.3	8.8	7.5	10.2	13.4	8.3	9.5	10.2	9.7	8.4	10.6	6.9	10.4	11.4	10.9	79.2	79.4	74.4	8.8	10.4	10.3	19.5	23.1	21.1	8.3	11.8	6.7	18.2	21.8	19.3	28.5	25.5	28.4		10.8	8.2	8.7
13:1 MK	0	0	0	0	0	0	76.5	103.7	88.7	0	0	0	0	0	0	0	0	0	0	0	0	0	0	0	0	0	0	31.8	24.8	27.8	2.2	1.8	1.6	3.3	3.5	3.7	4.4	5.1	4.6	4.4	4.6	4.1	11.5	9.3	13.3		0	0	0
13:0 MK	0	0	0	0	0	0	27.9	38	32.9	0	0	0	0	0	0	0	0	0	0	0	0	0	0	0	0	0	0	8	6.1	7.2	8.6	8.7	8.1	0.7	1.3	1.2	9.6	13.1	11.9	1.7	1.8	1.6	3.5	2.7	3.7		0	0	0
12:1 FA	0	0	0	0	1.2	0	5.1	6.5	5.7	26.4	26.5	26.9	0	0	0	4.9	2.3	1.4	0	0	0	0	0	0	0	0	0	291.2	236.4	264.1	0	0	0	14	17.2	15.2	0.9	1.7	0.5	13.8	16.8	14.2	33.4	29	33.7		0	0	0
12:0 FA	5.7	4.2	4.8	4.7	4.3	6.2	9.8	12.3	11.3	19.3	19	19	6.4	6.2	4.7	5	7.5	4.9	2.5	3.4	2.5	6.3	7.5	7	2.6	2.8	2.6	190	141.4	161.7	8.3	11.2	10.2	11.6	14.9	12.9	11.6	15.2	8.9	10.4	13.1	10.1	17.5	14	17.2		5.7	3	3.9
15:1 MK	0	0	0	0	0	0	14.2	16.9	15.2	0	0	0	0	0	0	0	0	0	0	0	0	0	0	0	0	0	0	5	6.8	7.8	0.7	0.6	0.6	0	0	0	1.5	1.5	1.8	2.6	3.1	2.5	8	5.6	8.6		0	0	0
3-OH 12:0 FA	0	0	0	0	0	0	0	0	0	0	0	0	0	0	0	0	0	0	0	0	0	0	0	0	0	0	0	9.4	0	0	0	0	0	1.4	1.8	2.2	0	2	0	0	0	0	0	0	0		0	0	0
14:1 FA	1.6	2	4.6	1.8	1	2.2	21.5	28	25.1	57.8	58.3	59.1	3.3	3.2	2.4	3.8	6.9	2.9	0.54	0.58	0.5	3.4	4.3	3.5	0.56	0.56	0.6	365.9	245.4	276.4	7.1	7.3	6.4	26	34.4	30.2	13.5	16.3	9.3	26.9	31.8	24.7	61.3	45.2	59.6		1.8	1.4	1.2
14:0 FA	3.3	3.7	6	1.9	1.9	4.8	4.6	6.2	5.6	17.9	17.4	17.1	5.1	4.9	2.6	2.6	4.3	1.8	1.1	1	1.2	5	5.5	4.5	1.9	1.9	1.5	45	39	41.3	12.1	14.1	13.1	8	11.4	10.6	17.4	23.8	13.3	5.4	9.9	6.5	8.2	6.2	7.5		3.6	2.3	2.4
3-OH 14:1 FA	0	0	0	0	0	0	17.2	27.5	11	0	0	0	0	0	0	0	0	0	0	0	0	0	0	0	0	0	0	36.6	50.2	36.7	0	0	0	1.1	1.3	1.53	2.1	1.7	2.5	0	0	0	4.8	3.3	7.4		0	0	0
3-OH 14:0 FA	0	0	0	0	0	0	0	0	0	0	0	0	0	0	0	0	0	0	0	0	0	0	0	0	0	0	0	0	0	0	2.5	2.2	2.4	0	0	0	13.5	38.2	16.1	0	0	0	0	0	0		0	0	0
16:1 FA	8.2	9.8	8.2	12.8	6.9	11.2	35.8	47.5	39.5	60.1	55.2	54.6	16.9	16.4	11.2	9.1	15.1	6.7	8.6	7.2	7.9	17.3	19	15.3	9.4	8.7	8.9	142.6	93.6	89.5	13.1	13.3	12.7	25.2	37.8	35.9	26.4	33.6	20.1	19.2	24.4	23.4	28.8	15.4	29.1		9.7	6.3	7.3
16:0 FA	3.4	3.6	6.5	9	5.5	9.2	7	13.6	9.8	7	17.4	11.5	6.7	7.1	4	4	9.8	3	1.4	2	2.2	7.2	8.7	6.9	3.8	4	2.9	19.8	17.9	11.6	2.7	3.3	2.5	10.5	11.3	11.4	7	11.1	5.3	4.5	5.6	7.8	11.7	3.1	9.7		4.9	3.4	3.5
17:0 FA (IST)	1515.2	1474.6	1417.3	1152.6	1270.4	1923.7	1180	1538.6	1309	1408	1465.3	1523.6	1242	1160.1	1060.6	1715.8	1636.1	1636.1	1839.2	1879	1906.2	1101.6	1384.8	1352.9	1550.2	1646.4	1887.5	1133	1119.4	1373.3	1365.4	1353.3	1404.4	1001.9	1203	1114.6	1379.6	1443.6	1118	1109.9	1500.2	1271.6	1093.9	1049.8	1284.4		1496.3	1115.1	1400.4
Final Culture OD	1.28	1.28	1.28	0.63	0.63	0.63	1.53	1.53	1.53	1.68	1.68	1.68	1.67	1.67	1.67	0.51	0.51	0.51	2.25	2.25	2.25	2.14	2.14	2.14	1.02	1.02	1.02	0.75	0.75	0.75	1.74	1.74	1.74	0.89	0.89	0.89	1.5	1.5	1.5	0.45	0.45	0.45	0.32	0.32	0.32		1.29	1.29	1.29
FID Response Correction Values
	#C-C bonds	MW	Correction
7:0 MK	6	114.18	0.630583
6:0 FA	5	116.16	0.516529
9:0 MK	8	142.24	0.674916
8:0 FA	7	144.21	0.582484
11:1 MK	11	168.28	0.784407
11:0 MK	10	170.29	0.70468
10:0 FA	9	172.26	0.626959
13:1 MK	13	196.33	0.794581
13:0 MK	12	198.34	0.726026
12:1 FA	12	198.31	0.726136
12:0 FA	11	200.32	0.658946
15:1 MK	15	224.39	0.802175
15:0 MK	14	226.4	0.742049
3-OH 12:0 FA	11	216.32	0.610207
14:1 FA	14	226.36	0.742181
14:0 FA	13	228.37	0.683102
3-OH 14:1 FA	14	242.36	0.693184
3-OH 14:0 FA	13	244.37	0.638376
16:1 FA	16	254.41	0.754687
16:0 FA	15	256.42	0.701973
C17:0 FA (IST)	16	270.24	0.71048
Corrected Peak Area	EV	EV	EV	AtALT4	AtALT4	AtALT4	AtALT3	AtALT3	AtALT3	AtALT3-A	AtALT3-A	AtALT3-A	AtALT4-A	AtALT4-A	AtALT4-A	AtALT4-B	AtALT4-B	AtALT4-B	AtALT4-AC	AtALT4-AC	AtALT4-AC	AtALT4-AB	AtALT4-AB	AtALT4-AB	AtALT4-C	AtALT4-C	AtALT4-C	AtALT4-ABC	AtALT4-ABC	AtALT4-ABC	AtALT4-ABCD	AtALT4-ABCD	AtALT4-ABCD	AtALT4-BC	AtALT4-BC	AtALT4-BC	ATALT4-ABCDE	ATALT4-ABCDE	ATALT4-ABCDE	AtALT4-BCDE	AtALT4-BCDE	AtALT4-BCDE	AtALT4-BCD	AtALT4-BCD	AtALT4-BCD	ZmALTs	EV-ZMs	EV-ZMs	EV-ZMs
7:0 MK	0	0	0	11.8938	9.99075	12.6867	15.6998	15.6998	13.6382	13.321	15.3826	20.2987	0	0	0	9.83217	11.7352	9.83217	0	0	0	0	0	0	12.0523	12.2109	10.4665	10.9423	18.2371	15.0654	2.53733	3.48883	3.01308	55.187	45.672	40.4388	0	0	0	97.2116	88.1723	86.2693	18.0785	17.9199	25.5319		0	0	0
6:0 FA	0	0	0	61.952	41.0432	79.376	0	0	0	193.019	201.15	199.989	0	0	0	47.8192	55.3696	45.3024	0	0	0	0	0	0	43.56	51.4976	46.2704	87.7008	85.3776	88.088	0	0	0	101.253	111.707	104.544	0	0	0	62.3392	76.472	68.5344	26.136	24.5872	23.6192		0	0	0
9:0 MK	0	0	0	0	0	0	9.779	10.8162	9.18633	0	0	0	0	0	0	0	0	0	0	0	0	0	0	0	0	0	0	12.1497	14.6685	13.4832	0	0	0	9.92717	9.48267	8.29733	0	0	0	16.891	16.1502	14.8167	12.5942	11.8533	16.2983		0	0	0
8:0 FA	7.03882	8.75561	7.55386	90.9896	96.4834	115.54	17.8546	23.8633	21.6315	996.594	1022.69	1034.88	6.52379	6.69546	10.9874	117.085	180.949	111.248	15.4511	16.9962	16.1378	7.03882	8.41225	7.55386	74.5085	80.0022	84.2942	1032.65	940.455	1025.44	4.97868	5.49371	5.15036	399.153	463.017	424.046	6.69546	8.41225	5.32204	317.262	376.491	343.014	383.187	344.902	385.59		4.63532	3.77693	4.63532
11:1 MK	0	0	0	0	0	0	11.8561	14.9157	12.366	0	0	0	0	0	0	0	0	0	0	0	0	0	0	0	0	0	0	5.60933	5.99179	6.11927	0	0	0	0.637424	0.892394	1.01988	0.637424	0.637424	0.637424	0.892394	1.01988	1.6573	1.52982	1.6573	1.6573		0	0	0
11:0 MK	0	0	0	0	0	0	51.7965	68.6836	58.0405	0	0	0	0	0	0	0	0	0	0	0	0	0	0	0	0	0	0	20.5767	17.1709	17.4547	3.83153	3.68962	1.98672	17.5966	21.5701	20.5767	7.52114	6.52778	8.23068	2.98007	3.68962	3.4058	3.12198	2.76721	3.26389		0	0	0
10:0 FA	13.8765	13.5575	11.9625	13.398	14.8335	17.3855	14.1955	18.3425	16.1095	22.649	24.7225	23.1275	14.8335	14.036	11.9625	16.269	21.373	13.2385	15.1525	16.269	15.4715	13.398	16.907	11.0055	16.588	18.183	17.3855	126.324	126.643	118.668	14.036	16.588	16.4285	31.1025	36.8445	33.6545	13.2385	18.821	10.6865	29.029	34.771	30.7835	45.4575	40.6725	45.298		17.226	13.079	13.8765
13:1 MK	0	0	0	0	0	0	96.2772	130.509	111.631	0	0	0	0	0	0	0	0	0	0	0	0	0	0	0	0	0	0	40.0211	31.2114	34.987	2.76876	2.26535	2.01364	4.15313	4.40484	4.65654	5.53751	6.41848	5.78922	5.53751	5.78922	5.15996	14.473	11.7043	16.7384		0	0	0
13:0 MK	0	0	0	0	0	0	38.4284	52.3397	45.3152	0	0	0	0	0	0	0	0	0	0	0	0	0	0	0	0	0	0	11.0189	8.4019	9.917	11.8453	11.983	11.1566	0.964153	1.79057	1.65283	13.2227	18.0434	16.3906	2.34151	2.47925	2.20378	4.82076	3.71888	5.09624		0	0	0
12:1 FA	0	0	0	0	1.65258	0	7.02348	8.95149	7.84977	36.3568	36.4945	37.0454	0	0	0	6.74805	3.16745	1.92801	0	0	0	0	0	0	0	0	0	401.027	325.559	363.706	0	0	0	19.2801	23.687	20.9327	1.23944	2.34116	0.688576	19.0047	23.1362	19.5556	45.9969	39.9374	46.41		0	0	0
12:0 FA	8.65018	6.37382	7.28436	7.13261	6.52558	9.40897	14.8722	18.6662	17.1486	29.2892	28.8339	28.8339	9.71248	9.40897	7.13261	7.58788	11.3818	7.43612	3.79394	5.15976	3.79394	9.56073	11.3818	10.623	3.9457	4.24921	3.9457	288.339	214.585	245.392	12.5959	16.9968	15.4793	17.6039	22.6119	19.5767	17.6039	23.0672	13.5064	15.7828	19.8802	15.3275	26.5576	21.2461	26.1023		8.65018	4.55273	5.91855
15:1 MK	0	0	0	0	0	0	17.7019	21.0677	18.9485	0	0	0	0	0	0	0	0	0	0	0	0	0	0	0	0	0	0	6.23306	8.47696	9.72357	0.872628	0.747967	0.747967	2.2943	2.94982	3.60533	1.86992	1.86992	2.2439	3.24119	3.86449	3.11653	9.97289	6.98102	10.7209		0	0	0
3-OH 12:0 FA	0	0	0	0	0	0	0	0	0	0	0	0	0	0	0	0	0	0	0	0	0	0	0	0	0	0	0	15.4046	0	0	0	0	0	0	0	0	0	3.27758	0	0	0	0	0	0	0		0	0	0
14:1 FA	2.15581	2.69476	6.19795	2.42529	1.34738	2.96424	28.9687	37.7267	33.8193	77.8786	78.5523	79.6302	4.44636	4.31162	3.23371	5.12005	9.29693	3.9074	0.727586	0.781481	0.67369	4.5811	5.79374	4.71583	0.754533	0.754533	0.808429	493.007	330.647	372.416	9.5664	9.83588	8.62324	35.0319	46.3499	40.6909	18.1896	21.9623	12.5306	36.2445	42.8467	33.2803	82.5945	60.9016	80.3039		2.42529	1.88633	1.61686
14:0 FA	4.8309	5.41647	8.78346	2.78143	2.78143	7.02677	6.73399	9.07624	8.1979	26.204	25.472	25.0329	7.46594	7.17316	3.80617	3.80617	6.29481	2.63504	1.6103	1.46391	1.75669	7.31955	8.05151	6.5876	2.78143	2.78143	2.19587	65.876	57.0925	60.4595	17.7133	20.6411	19.1772	11.7113	16.6886	15.5174	25.472	34.8411	19.47	7.90512	14.4927	9.51542	12.0041	9.07624	10.9793		5.27008	3.36699	3.51338
3-OH 14:1 FA	0	0	0	0	0	0	24.813	39.672	15.8688	0	0	0	0	0	0	0	0	0	0	0	0	0	0	0	0	0	0	52.7999	72.4195	52.9441	0	0	0	1.58688	1.8754	2.20721	3.0295	2.45245	3.60655	0	0	0	6.92457	4.76064	10.6754		0	0	0
3-OH 14:0 FA	0	0	0	0	0	0	0	0	0	0	0	0	0	0	0	0	0	0	0	0	0	0	0	0	0	0	0	0	0	0	3.91619	3.44624	3.75954	0	0	0	21.1474	59.8393	25.2202	0	0	0	0	0	0		0	0	0
16:1 FA	10.8654	12.9855	10.8654	16.9607	9.14286	14.8406	47.4369	62.94	52.3396	79.6356	73.1429	72.3478	22.3934	21.7309	14.8406	12.058	20.0083	8.87785	11.3954	9.54038	10.4679	22.9234	25.176	20.2733	12.4555	11.528	11.793	188.952	124.025	118.592	17.3582	17.6232	16.8282	33.3913	50.087	47.5694	34.9814	44.5218	26.6335	25.441	32.3313	31.0062	38.1615	20.4058	38.559		12.853	8.34783	9.67288
16:0 FA	4.84349	5.1284	9.25961	12.821	7.83506	13.1059	9.97189	19.374	13.9606	9.97189	24.7873	16.3824	9.54452	10.1143	5.69822	5.69822	13.9606	4.27367	1.99438	2.84911	3.13402	10.2568	12.3936	9.82943	5.41331	5.69822	4.13121	28.2062	25.4995	16.5248	3.8463	4.70103	3.56139	14.9578	16.0975	16.2399	9.97189	15.8126	7.55014	6.4105	7.97751	11.1115	16.6673	4.41612	13.8182		6.98032	4.84349	4.98594
17:0 FA IST	2132.64	2075.5	1994.85	1622.28	1788.09	2707.61	1660.85	2165.58	1842.42	1981.76	2062.41	2144.47	1748.12	1632.84	1492.79	2414.99	2302.81	2302.81	2588.67	2644.69	2682.98	1550.5	1949.11	1904.21	2181.91	2317.31	2656.66	1594.7	1575.56	1932.92	1921.8	1904.77	1976.69	1410.17	1693.22	1568.8	1941.79	2031.87	1573.59	1562.18	2111.53	1789.78	1539.66	1477.59	1807.79		2106.04	1569.5	1971.06
Final Culture OD	1.28	1.28	1.28	0.63	0.63	0.63	1.53	1.53	1.53	1.68	1.68	1.68	1.67	1.67	1.67	0.51	0.51	0.51	2.25	2.25	2.25	2.14	2.14	2.14	1.02	1.02	1.02	0.75	0.75	0.75	1.74	1.74	1.74	0.89	0.89	0.89	1.5	1.5	1.5	0.45	0.45	0.45	0.32	0.32	0.32		1.29	1.29	1.29
ng product / mL OD	EV	EV	EV	AtALT4	AtALT4	AtALT4	AtALT3	AtALT3	AtALT3	AtALT3-A	AtALT3-A	AtALT3-A	AtALT4-A	AtALT4-A	AtALT4-A	AtALT4-B	AtALT4-B	AtALT4-B	AtALT4-AC	AtALT4-AC	AtALT4-AC	AtALT4-AB	AtALT4-AB	AtALT4-AB	AtALT4-C	AtALT4-C	AtALT4-C	AtALT4-ABC	AtALT4-ABC	AtALT4-ABC	AtALT4-ABCD	AtALT4-ABCD	AtALT4-ABCD	AtALT4-BC	AtALT4-BC	AtALT4-BC	ATALT4-ABCDE	ATALT4-ABCDE	ATALT4-ABCDE	AtALT4-BCDE	AtALT4-BCDE	AtALT4-BCDE	AtALT4-BCD	AtALT4-BCD	AtALT4-BCD		EV-ZMs	EV-ZMs	EV-ZMs
7:0 MK	0	0	0	232.745	177.378	148.748	123.567	94.767	96.7624	80.0215	88.7922	112.686	0	0	0	159.659	199.844	167.437	0	0	0	0	0	0	108.309	103.322	77.2495	182.977	308.667	207.843	15.1757	21.0532	17.5207	879.436	606.144	579.256	0	0	0	2765.69	1855.89	2142.27	733.865	757.986	882.703		0	0	0
6:0 FA	0	0	0	1212.32	728.688	930.664	0	0	0	1159.5	1161.09	1110.21	0	0	0	776.51	942.916	771.477	0	0	0	0	0	0	391.455	435.746	341.506	1466.54	1445.04	1215.27	0	0	0	1613.52	1482.54	1497.52	0	0	0	1773.56	1609.62	1701.87	1060.95	1040	816.576		0	0	0
9:0 MK	0	0	0	0	0	0	76.9667	65.2887	65.1768	0	0	0	0	0	0	0	0	0	0	0	0	0	0	0	0	0	0	203.168	248.268	186.015	0	0	0	158.195	125.851	118.853	0	0	0	480.552	339.936	367.933	511.238	501.378	563.475		0	0	0
8:0 FA	51.5705	65.9149	59.1669	1780.55	1712.98	1354.67	140.526	144.044	153.475	5986.71	5903.23	5745.01	44.6934	49.1078	88.1474	1901.28	3081.47	1894.49	53.0553	57.1247	53.4656	42.4271	40.336	37.0741	669.575	676.937	622.146	17268	15917.4	14147	29.7774	33.1516	29.9488	6360.72	6145.02	6074.15	45.9746	55.2021	45.0948	9026.17	7924.55	8517.85	15554.8	14588.9	13330.8		34.1235	37.3093	36.4602
11:1 MK	0	0	0	0	0	0	93.3146	90.0345	87.7366	0	0	0	0	0	0	0	0	0	0	0	0	0	0	0	0	0	0	93.7997	101.412	84.4218	0	0	0	10.1577	11.8436	14.609	4.37689	4.18285	5.40104	25.3888	21.4669	41.1548	62.1003	70.1014	57.2972		0	0	0
11:0 MK	0	0	0	0	0	0	407.67	414.589	411.796	0	0	0	0	0	0	0	0	0	0	0	0	0	0	0	0	0	0	344.085	290.622	240.806	22.9163	22.2648	11.5525	280.412	286.271	294.746	51.6441	42.836	69.7404	84.7837	77.6607	84.5742	126.731	117.049	112.841		0	0	0
10:0 FA	101.667	102.065	93.6983	262.182	263.357	203.841	111.727	110.719	114.296	136.056	142.705	128.39	101.622	102.947	95.97	264.183	363.971	225.445	52.0301	54.6806	51.2582	80.7577	81.0676	54.0147	149.069	153.855	128.316	2112.4	2143.46	1637.15	83.9491	100.1	95.5299	495.636	488.988	482.076	90.9025	123.505	90.5491	825.881	731.875	764.428	1845.27	1720.39	1566.07		126.811	129.197	109.149
13:1 MK	0	0	0	0	0	0	757.76	787.781	792.02	0	0	0	0	0	0	0	0	0	0	0	0	0	0	0	0	0	0	669.236	528.261	482.683	16.5599	13.6701	11.7091	66.1825	58.4596	66.7016	38.0235	42.1188	49.0533	157.543	121.854	128.134	587.508	495.074	578.689		0	0	0
13:0 MK	0	0	0	0	0	0	302.455	315.934	321.51	0	0	0	0	0	0	0	0	0	0	0	0	0	0	0	0	0	0	184.259	142.204	136.815	70.8466	72.3112	64.8746	15.3643	23.7639	23.6756	90.7938	118.403	138.881	66.6165	52.1843	54.7251	195.691	157.303	176.19		0	0	0
12:1 FA	0	0	0	0	29.3403	0	55.279	54.0331	55.6939	218.402	210.656	205.653	0	0	0	109.578	53.9401	32.8331	0	0	0	0	0	0	0	0	0	6706.01	5510.17	5017.71	0	0	0	307.24	314.367	299.846	8.51063	15.3629	5.83446	540.688	486.98	485.612	1867.16	1689.29	1604.51		0	0	0
12:0 FA	63.3763	47.9841	57.056	139.576	115.856	110.318	117.054	112.673	121.669	175.945	166.437	160.068	66.5386	69.01	57.2218	123.215	193.827	126.633	13.0275	17.3421	12.5696	57.6282	54.5748	52.1375	35.4583	35.9546	29.1218	4821.64	3631.91	3385.44	75.3357	102.567	90.0103	280.528	300.098	280.422	120.878	151.369	114.443	449.023	418.448	380.619	1078.06	898.677	902.423		63.6793	44.9728	46.5538
15:1 MK	0	0	0	0	0	0	139.324	127.169	134.439	0	0	0	0	0	0	0	0	0	0	0	0	0	0	0	0	0	0	104.23	143.475	134.147	5.21917	4.51357	4.34934	36.561	39.149	51.6438	12.8398	12.2706	19.0131	92.2125	81.3416	77.3908	404.832	295.287	370.647		0	0	0
3-OH 12:0 FA	0	0	0	0	0	0	0	0	0	0	0	0	0	0	0	0	0	0	0	0	0	0	0	0	0	0	0	257.597	0	0	0	0	0	0	0	0	0	21.5078	0	0	0	0	0	0	0		0	0	0
14:1 FA	15.7947	20.287	48.5465	47.4597	23.9216	34.755	228.001	227.726	239.947	467.83	453.424	442.058	30.4613	31.6235	25.9427	83.1417	158.322	66.5411	2.49836	2.62658	2.23198	27.613	27.7805	23.1452	6.78066	6.38446	5.96673	8244.1	5596.29	5137.87	57.2165	59.3542	50.1432	558.253	615.141	582.868	124.9	144.119	106.175	1031.16	901.857	826.43	3352.78	2576.05	2776.31		17.854	18.6336	12.7178
14:0 FA	35.394	40.7768	68.798	54.429	49.382	82.3871	53.0006	54.7861	58.1638	157.412	147.031	138.967	51.1479	52.6114	30.5352	61.8063	107.197	44.8734	5.52939	4.92025	5.82004	44.1193	38.6063	32.3317	24.9955	23.535	16.2069	1101.58	966.305	834.102	105.943	124.558	111.513	186.626	221.485	222.276	174.904	228.631	164.974	224.902	305.049	236.291	487.284	383.912	379.583		38.7963	33.2599	27.6354
3-OH 14:1 FA	0	0	0	0	0	0	195.294	239.469	112.589	0	0	0	0	0	0	0	0	0	0	0	0	0	0	0	0	0	0	882.924	1225.72	730.42	0	0	0	25.2878	24.8898	31.6166	20.8021	16.0933	30.5591	0	0	0	281.091	201.368	369.075		0	0	0
3-OH 14:0 FA	0	0	0	0	0	0	0	0	0	0	0	0	0	0	0	0	0	0	0	0	0	0	0	0	0	0	0	0	0	0	23.4226	20.7962	21.8613	0	0	0	145.209	392.672	213.697	0	0	0	0	0	0		0	0	0
16:1 FA	79.6065	97.7589	85.1053	331.899	162.324	174.002	373.357	379.919	371.348	478.384	422.2	401.631	153.413	159.385	119.06	195.803	340.731	151.185	39.1292	32.0655	34.6809	138.173	120.717	99.5008	111.932	97.5435	87.0397	3159.68	2099.15	1636.1	103.819	106.346	97.8539	532.109	664.738	681.397	240.201	292.157	225.672	723.801	680.523	769.959	1549.1	863.135	1333.08		94.6189	82.4616	76.0844
16:0 FA	35.4862	38.6082	72.5275	250.891	139.105	153.664	78.4848	116.945	99.0503	59.9028	143.079	90.9449	65.3879	74.1835	45.7144	92.5303	237.743	72.7784	6.84822	9.57595	10.3832	61.8238	59.4264	48.2426	48.6471	48.2154	30.491	471.666	431.586	227.978	23.0046	28.3682	20.7091	238.361	213.641	232.625	68.4722	103.764	63.974	182.38	167.914	275.926	676.58	186.795	477.73		51.3865	47.845	39.2182
TOTAL ng product / mL OD	382.896	413.395	484.898	4312.05	3402.33	3193.05	3253.78	3335.88	3235.67	8920.16	8838.64	8535.62	513.264	538.868	462.591	3767.7	5679.96	3553.69	172.118	178.336	170.41	452.542	422.508	346.447	1546.22	1581.49	1338.04	48273.9	40730	35441.7	633.186	709.054	627.576	12044.6	11622.4	11534.3	1238.43	1764.19	1343.06	18450.4	15777.1	16855.2	30375	26542.6	26298		427.27	393.679	347.819
nmol product / mL OD	EV	EV	EV	AtALT4	AtALT4	AtALT4	AtALT3	AtALT3	AtALT3	AtALT3-A	AtALT3-A	AtALT3-A	AtALT4-A	AtALT4-A	AtALT4-A	AtALT4-B	AtALT4-B	AtALT4-B	AtALT4-AC	AtALT4-AC	AtALT4-AC	AtALT4-AB	AtALT4-AB	AtALT4-AB	AtALT4-C	AtALT4-C	AtALT4-C	AtALT4-ABC	AtALT4-ABC	AtALT4-ABC	AtALT4-ABCD	AtALT4-ABCD	AtALT4-ABCD	AtALT4-BC	AtALT4-BC	AtALT4-BC	ATALT4-ABCDE	ATALT4-ABCDE	ATALT4-ABCDE	AtALT4-BCDE	AtALT4-BCDE	AtALT4-BCDE	AtALT4-BCD	AtALT4-BCD	AtALT4-BCD		EV-ZMs	EV-ZMs	EV-ZMs
7:0 MK	0	0	0	2.03841	1.55349	1.30275	1.08221	0.829979	0.847455	0.700836	0.777651	0.986913	0	0	0	1.39831	1.75025	1.46643	0	0	0	0	0	0	0.948582	0.904908	0.676559	1.60253	2.70334	1.82031	0.132911	0.184386	0.153448	7.70219	5.30867	5.07318	0	0	0	24.2222	16.2541	18.7623	6.42727	6.63852	7.7308		0	0	0
6:0 FA	0	0	0	10.4367	6.27314	8.01191	0	0	0	9.98191	9.99563	9.55763	0	0	0	6.68483	8.11739	6.6415	0	0	0	0	0	0	3.36996	3.75125	2.93996	12.6252	12.4401	10.462	0	0	0	13.8905	12.7629	12.8918	0	0	0	15.2683	13.8569	14.6511	9.13348	8.95318	7.02975		0	0	0
9:0 MK	0	0	0	0	0	0	0.541104	0.459004	0.458217	0	0	0	0	0	0	0	0	0	0	0	0	0	0	0	0	0	0	1.42834	1.74542	1.30775	0	0	0	1.11217	0.884779	0.835583	0	0	0	3.37846	2.38987	2.58671	3.5942	3.52488	3.96144		0	0	0
8:0 FA	0.357607	0.457076	0.410283	12.3469	11.8784	9.39376	0.974456	0.998849	1.06425	41.5138	40.9349	39.8378	0.309919	0.34053	0.611243	13.1841	21.368	13.137	0.367903	0.396121	0.370748	0.294204	0.279703	0.257084	4.64306	4.6941	4.31416	119.742	110.377	98.0998	0.206486	0.229884	0.207675	44.1073	42.6116	42.1202	0.318803	0.38279	0.312702	62.5904	54.9515	59.0656	107.862	101.164	92.4404		0.236623	0.258715	0.252827
11:1 MK	0	0	0	0	0	0	0.55452	0.535028	0.521373	0	0	0	0	0	0	0	0	0	0	0	0	0	0	0	0	0	0	0.557403	0.602641	0.501675	0	0	0	0.060362	0.0703801	0.0868138	0.0260096	0.0248565	0.0320955	0.150872	0.127566	0.244561	0.36903	0.416576	0.340487		0	0	0
11:0 MK	0	0	0	0	0	0	2.39398	2.43461	2.4182	0	0	0	0	0	0	0	0	0	0	0	0	0	0	0	0	0	0	2.02059	1.70663	1.4141	0.134572	0.130747	0.0678404	1.64667	1.68108	1.73085	0.303272	0.251548	0.409539	0.497878	0.45605	0.496648	0.74421	0.687351	0.66264		0	0	0
10:0 FA	0.590197	0.592506	0.543935	1.52201	1.52883	1.18333	0.648596	0.642745	0.663511	0.789831	0.828426	0.745325	0.589933	0.597625	0.557123	1.53363	2.11292	1.30875	0.302044	0.317431	0.297563	0.468813	0.470612	0.313565	0.865373	0.893156	0.744899	12.2629	12.4432	9.50395	0.487339	0.581096	0.554568	2.87725	2.83867	2.79854	0.527705	0.716971	0.525654	4.79438	4.24867	4.43764	10.7121	9.98715	9.0913		0.736162	0.750012	0.633629
13:1 MK	0	0	0	0	0	0	3.85962	4.01253	4.03413	0	0	0	0	0	0	0	0	0	0	0	0	0	0	0	0	0	0	3.40873	2.69068	2.45853	0.0843472	0.0696284	0.0596399	0.337098	0.297762	0.339742	0.193671	0.21453	0.249851	0.802441	0.620659	0.652646	2.99245	2.52164	2.94753		0	0	0
13:0 MK	0	0	0	0	0	0	1.52493	1.59289	1.621	0	0	0	0	0	0	0	0	0	0	0	0	0	0	0	0	0	0	0.929005	0.716972	0.689803	0.357197	0.364582	0.327088	0.0774645	0.119814	0.119369	0.457768	0.59697	0.700218	0.33587	0.263106	0.275915	0.986642	0.793097	0.888322		0	0	0
12:1 FA	0	0	0	0	0.147951	0	0.278751	0.272468	0.280843	1.10131	1.06226	1.03703	0	0	0	0.552559	0.271999	0.165564	0	0	0	0	0	0	0	0	0	33.8158	27.7856	25.3023	0	0	0	1.54929	1.58523	1.51201	0.0429158	0.0774693	0.0294209	2.72648	2.45565	2.44875	9.41538	8.51845	8.09094		0	0	0
12:0 FA	0.316375	0.239537	0.284824	0.696765	0.578356	0.550708	0.584333	0.562465	0.607372	0.878321	0.830855	0.799063	0.332162	0.344499	0.285652	0.615093	0.967585	0.632155	0.0650334	0.086572	0.0627475	0.287681	0.272438	0.260271	0.177008	0.179486	0.145376	24.0697	18.1305	16.9002	0.376077	0.512015	0.449332	1.4004	1.49809	1.39987	0.603422	0.755637	0.571301	2.24153	2.0889	1.90005	5.38168	4.48621	4.50491		0.317888	0.224505	0.232397
15:1 MK	0	0	0	0	0	0	0.620903	0.566733	0.599131	0	0	0	0	0	0	0	0	0	0	0	0	0	0	0	0	0	0	0.464502	0.639398	0.597829	0.0232594	0.0201149	0.019383	0.162935	0.174469	0.230152	0.0572211	0.0546842	0.0847322	0.410947	0.362501	0.344894	1.80415	1.31595	1.6518		0	0	0
3-OH 12:0 FA	0	0	0	0	0	0	0	0	0	0	0	0	0	0	0	0	0	0	0	0	0	0	0	0	0	0	0	1.1378	0	0	0	0	0	0	0	0	0	0.0949992	0	0	0	0	0	0	0		0	0	0
14:1 FA	0.0730156	0.0937824	0.22442	0.219396	0.110585	0.160665	1.054	1.05273	1.10922	2.16267	2.09608	2.04354	0.140816	0.146189	0.119927	0.384346	0.731888	0.307605	0.0115494	0.0121421	0.010318	0.127649	0.128423	0.106995	0.0313455	0.029514	0.0275829	38.1107	25.8704	23.7513	0.264499	0.274382	0.231801	2.58068	2.84366	2.69447	0.577384	0.666231	0.490823	4.76685	4.16909	3.8204	15.4992	11.9085	12.8343		0.0825352	0.086139	0.0587915
14:0 FA	0.156362	0.180142	0.303932	0.240453	0.218157	0.363965	0.234143	0.242031	0.256953	0.695404	0.649546	0.613921	0.225958	0.232424	0.134897	0.273044	0.473571	0.198239	0.0244274	0.0217364	0.0257115	0.194908	0.170553	0.142833	0.110424	0.103972	0.0715979	4.86651	4.26888	3.68485	0.468029	0.550265	0.492638	0.824465	0.978466	0.981959	0.772683	1.01003	0.728811	0.993559	1.34763	1.04387	2.1527	1.69602	1.6769		0.171392	0.146933	0.122086
3-OH 14:1 FA	0	0	0	0	0	0	0.855164	1.0486	0.49301	0	0	0	0	0	0	0	0	0	0	0	0	0	0	0	0	0	0	3.8662	5.36724	3.19841	0	0	0	0.110732	0.108989	0.138445	0.0910897	0.0704701	0.133814	0	0	0	1.23086	0.881762	1.61613		0	0	0
3-OH 14:0 FA	0	0	0	0	0	0	0	0	0	0	0	0	0	0	0	0	0	0	0	0	0	0	0	0	0	0	0	0	0	0	0.096644	0.0858071	0.0902018	0	0	0	0.599147	1.6202	0.881732	0	0	0	0	0	0		0	0	0
16:1 FA	0.325762	0.400045	0.348264	1.35818	0.664255	0.712044	1.52783	1.55469	1.51961	1.95762	1.72771	1.64354	0.627791	0.652227	0.48721	0.801256	1.39432	0.618673	0.160123	0.131217	0.14192	0.565425	0.493991	0.407173	0.458043	0.399163	0.35618	12.9299	8.59005	6.69519	0.424843	0.435186	0.400433	2.17747	2.72021	2.78838	0.982938	1.19555	0.923485	2.96191	2.78481	3.15079	6.33916	3.53208	5.45518		0.387195	0.337446	0.311349
16:0 FA	0.139484	0.151756	0.285081	0.986166	0.546775	0.604	0.308497	0.459673	0.389334	0.235458	0.562393	0.357474	0.257018	0.29159	0.179688	0.363706	0.934486	0.286067	0.026918	0.0376398	0.040813	0.243009	0.233585	0.189625	0.191215	0.189518	0.11985	1.85396	1.69642	0.896103	0.0904235	0.111506	0.0814004	0.936918	0.839749	0.914371	0.269141	0.407861	0.25146	0.716874	0.660014	1.08457	2.65941	0.73423	1.8778		0.201983	0.188062	0.154153
TOTAL nmol lipid / mL OD	1.9588	2.11484	2.40074	29.845	23.4999	22.2831	17.043	17.265	16.8836	60.0172	59.4655	57.6222	2.4836	2.60508	2.37574	25.7909	38.1224	24.762	0.957998	1.00286	0.949821	2.18169	2.04931	1.67755	10.795	11.1451	9.39617	275.692	237.774	207.284	3.14663	3.5496	3.13545	81.5539	77.3245	76.6558	5.82317	8.1408	6.32564	126.859	107.037	114.966	187.304	167.76	162.801		2.13378	1.99181	1.76523
mol% product	EV	EV	EV	AtALT4	AtALT4	AtALT4	AtALT3	AtALT3	AtALT3	AtALT3-A	AtALT3-A	AtALT3-A	AtALT4-A	AtALT4-A	AtALT4-A	AtALT4-B	AtALT4-B	AtALT4-B	AtALT4-AC	AtALT4-AC	AtALT4-AC	AtALT4-AB	AtALT4-AB	AtALT4-AB	AtALT4-C	AtALT4-C	AtALT4-C	AtALT4-ABC	AtALT4-ABC	AtALT4-ABC	AtALT4-ABCD	AtALT4-ABCD	AtALT4-ABCD	AtALT4-BC	AtALT4-BC	AtALT4-BC	ATALT4-ABCDE	ATALT4-ABCDE	ATALT4-ABCDE	AtALT4-BCDE	AtALT4-BCDE	AtALT4-BCDE	AtALT4-BCD	AtALT4-BCD	AtALT4-BCD		EV-ZMs	EV-ZMs	EV-ZMs
7:0 MK	0	0	0	6.82999	6.61062	5.84635	6.34986	4.80729	5.01939	1.16773	1.30774	1.71273	0	0	0	5.42173	4.59114	5.92209	0	0	0	0	0	0	8.78722	8.11935	7.20038	0.581277	1.13693	0.878173	4.22391	5.19457	4.89399	9.44428	6.86544	6.61813	0	0	0	19.0938	15.1855	16.3198	3.43146	3.95716	4.74863		0	0	0
6:0 FA	0	0	0	34.9696	26.6943	35.9551	0	0	0	16.6318	16.8091	16.5867	0	0	0	25.9194	21.293	26.8213	0	0	0	0	0	0	31.2178	33.6584	31.2889	4.57945	5.23188	5.04718	0	0	0	17.0323	16.5057	16.8178	0	0	0	12.0356	12.9459	12.7438	4.87629	5.33692	4.31801		0	0	0
9:0 MK	0	0	0	0	0	0	3.17493	2.65858	2.71397	0	0	0	0	0	0	0	0	0	0	0	0	0	0	0	0	0	0	0.518095	0.734064	0.630898	0	0	0	1.36372	1.14424	1.09005	0	0	0	2.66316	2.23276	2.24997	1.91891	2.10115	2.43331		0	0	0
8:0 FA	18.2564	21.6128	17.0898	41.3702	50.5465	42.1564	5.71762	5.78539	6.30342	69.1699	68.8381	69.1362	12.4786	13.0717	25.7285	51.1192	56.051	53.0532	38.4033	39.4992	39.0335	13.4852	13.6487	15.325	43.0112	42.1182	45.9141	43.4333	46.4208	47.3263	6.56214	6.47634	6.62344	54.0836	55.1075	54.9472	5.47473	4.70211	4.94341	49.3386	51.3388	51.3764	57.5867	60.3029	56.7814		11.0894	12.9889	14.3226
11:1 MK	0	0	0	0	0	0	3.25364	3.09891	3.08804	0	0	0	0	0	0	0	0	0	0	0	0	0	0	0	0	0	0	0.202183	0.253451	0.242023	0	0	0	0.0740148	0.0910191	0.113251	0.446657	0.305332	0.507388	0.118929	0.11918	0.212724	0.197022	0.248317	0.209144		0	0	0
11:0 MK	0	0	0	0	0	0	14.0466	14.1014	14.3228	0	0	0	0	0	0	0	0	0	0	0	0	0	0	0	0	0	0	0.732915	0.717752	0.682202	4.27671	3.68342	2.16366	2.01912	2.17406	2.25795	5.20802	3.08996	6.47427	0.392466	0.426067	0.431994	0.397327	0.409724	0.407026		0	0	0
10:0 FA	30.1305	28.0165	22.657	5.09973	6.50569	5.31043	3.80564	3.72282	3.92991	1.31601	1.39312	1.29347	23.7532	22.9407	23.4505	5.94642	5.54246	5.2853	31.5287	31.6526	31.3283	21.4885	22.9645	18.6919	8.01642	8.01391	7.92769	4.44803	5.23319	4.58499	15.4877	16.3708	17.687	3.52804	3.67111	3.65079	9.06217	8.80713	8.30989	3.7793	3.96935	3.85994	5.7191	5.95325	5.58432		34.5004	37.6548	35.8949
13:1 MK	0	0	0	0	0	0	22.6463	23.2408	23.8937	0	0	0	0	0	0	0	0	0	0	0	0	0	0	0	0	0	0	1.23643	1.13161	1.18607	2.68056	1.96158	1.90212	0.413344	0.385081	0.443205	3.32587	2.63525	3.94982	0.632546	0.579855	0.567684	1.59764	1.50313	1.81052		0	0	0
13:0 MK	0	0	0	0	0	0	8.94752	9.22611	9.60105	0	0	0	0	0	0	0	0	0	0	0	0	0	0	0	0	0	0	0.336972	0.301535	0.332781	11.3518	10.2711	10.4319	0.0949856	0.154949	0.155721	7.86116	7.33306	11.0695	0.264759	0.245808	0.239997	0.52676	0.472758	0.545651		0	0	0
12:1 FA	0	0	0	0	0.629583	0	1.63557	1.57815	1.6634	1.835	1.78634	1.7997	0	0	0	2.14246	0.713489	0.668623	0	0	0	0	0	0	0	0	0	12.2658	11.6857	12.2066	0	0	0	1.89971	2.0501	1.97246	0.736983	0.951618	0.465106	2.14922	2.29421	2.12997	5.02679	5.07777	4.96984		0	0	0
12:0 FA	16.1515	11.3265	11.864	2.33462	2.4611	2.47141	3.42857	3.25783	3.59741	1.46345	1.39721	1.38673	13.3742	13.2241	12.0237	2.38493	2.5381	2.55292	6.78847	8.63252	6.60625	13.1862	13.2942	15.515	1.63972	1.61045	1.54719	8.73065	7.6251	8.15314	11.9517	14.4246	14.3307	1.71714	1.93741	1.82618	10.3624	9.28209	9.03151	1.76695	1.95157	1.6527	2.87323	2.67419	2.76713		14.8979	11.2714	13.1652
15:1 MK	0	0	0	0	0	0	3.64315	3.28255	3.54859	0	0	0	0	0	0	0	0	0	0	0	0	0	0	0	0	0	0	0.168486	0.26891	0.28841	0.739184	0.56668	0.618188	0.199788	0.225632	0.300241	0.982644	0.671731	1.3395	0.32394	0.338669	0.299996	0.963218	0.784429	1.01462		0	0	0
3-OH 12:0 FA	0	0	0	0	0	0	0	0	0	0	0	0	0	0	0	0	0	0	0	0	0	0	0	0	0	0	0	0.412706	0	0	0	0	0	0	0	0	0	1.16695	0	0	0	0	0	0	0		0	0	0
14:1 FA	3.72756	4.43448	9.34795	0.735119	0.470574	0.721014	6.18434	6.09746	6.56981	3.60343	3.52487	3.54644	5.66983	5.61167	5.048	1.49024	1.91984	1.24225	1.20557	1.21075	1.08631	5.85092	6.26666	6.37807	0.29037	0.264816	0.293554	13.8237	10.8802	11.4583	8.4058	7.72993	7.39291	3.16439	3.67757	3.51503	9.91528	8.18385	7.75927	3.7576	3.895	3.32306	8.27487	7.09856	7.88343		3.86803	4.32466	3.33052
14:0 FA	7.98251	8.51796	12.6599	0.805675	0.92833	1.63337	1.37383	1.40186	1.52191	1.15868	1.09231	1.06542	9.09803	8.92193	5.67809	1.05869	1.24224	0.800577	2.54984	2.16744	2.70698	8.9338	8.32246	8.51441	1.02291	0.932892	0.761991	1.7652	1.79535	1.77768	14.874	15.5022	15.7119	1.01094	1.2654	1.281	13.2691	12.407	11.5215	0.7832	1.25903	0.907979	1.14931	1.01098	1.03003		8.03232	7.37687	6.91614
3-OH 14:1 FA	0	0	0	0	0	0	5.01767	6.07355	2.92005	0	0	0	0	0	0	0	0	0	0	0	0	0	0	0	0	0	0	1.40236	2.25729	1.54301	0	0	0	0.135777	0.14095	0.180606	1.56426	0.865641	2.11542	0	0	0	0.657144	0.525611	0.992704		0	0	0
3-OH 14:0 FA	0	0	0	0	0	0	0	0	0	0	0	0	0	0	0	0	0	0	0	0	0	0	0	0	0	0	0	0	0	0	3.07135	2.41738	2.87684	0	0	0	10.289	19.9022	13.939	0	0	0	0	0	0		0	0	0
16:1 FA	16.6307	18.916	14.5065	4.55079	2.82662	3.19544	8.96457	9.00484	9.00052	3.26177	2.90539	2.85226	25.2775	25.0367	20.5077	3.10674	3.6575	2.49848	16.7143	13.0843	14.9417	25.9169	24.1053	24.2719	4.2431	3.58152	3.79069	4.68998	3.61269	3.22996	13.5015	12.2601	12.7712	2.66998	3.51792	3.63754	16.8798	14.6859	14.5991	2.3348	2.60172	2.74062	3.38442	2.10544	3.35084		18.146	16.9416	17.6378
16:0 FA	7.1209	7.17574	11.8747	3.3043	2.32671	2.71057	1.81011	2.66245	2.30599	0.392317	0.945748	0.620375	10.3486	11.1931	7.56344	1.41021	2.45128	1.15527	2.80982	3.75325	4.29692	11.1386	11.3983	11.3037	1.77133	1.70047	1.27552	0.672477	0.713458	0.432307	2.87366	3.14136	2.59613	1.14883	1.08601	1.19283	4.6219	5.01008	3.97526	0.565096	0.616623	0.943381	1.41984	0.437668	1.15343		9.46597	9.44178	8.73275
TOTAL mol%	100	100	100	100	100	100	100	100	100	100	100	100	100	100	100	100	100	100	100	100	100	100	100	100	100	100	100	100	100	100	100	100	100	100	100	100	100	100	100	100	100	100	100	100	100		100	100	100
sum mol% product	EV	EV	EV	AtALT4	AtALT4	AtALT4	AtALT3	AtALT3	AtALT3	AtALT3-A	AtALT3-A	AtALT3-A	AtALT4-A	AtALT4-A	AtALT4-A	AtALT4-B	AtALT4-B	AtALT4-B	AtALT4-AC	AtALT4-AC	AtALT4-AC	AtALT4-AB	AtALT4-AB	AtALT4-AB	AtALT4-C	AtALT4-C	AtALT4-C	AtALT4-ABC	AtALT4-ABC	AtALT4-ABC	AtALT4-ABCD	AtALT4-ABCD	AtALT4-ABCD	AtALT4-BC	AtALT4-BC	AtALT4-BC	ATALT4-ABCDE	ATALT4-ABCDE	ATALT4-ABCDE	AtALT4-BCDE	AtALT4-BCDE	AtALT4-BCDE	AtALT4-BCD	AtALT4-BCD	AtALT4-BCD		EV-ZMs	EV-ZMs	EV-ZMs
C6 FA	0	0	0	34.9696	26.6943	35.9551	0	0	0	16.6318	16.8091	16.5867	0	0	0	25.9194	21.293	26.8213	0	0	0	0	0	0	31.2178	33.6584	31.2889	4.57945	5.23188	5.04718	0	0	0	17.0323	16.5057	16.8178	0	0	0	12.0356	12.9459	12.7438	4.87629	5.33692	4.31801		0	0	0
C8 FA	18.2564	21.6128	17.0898	41.3702	50.5465	42.1564	5.71762	5.78539	6.30342	69.1699	68.8381	69.1362	12.4786	13.0717	25.7285	51.1192	56.051	53.0532	38.4033	39.4992	39.0335	13.4852	13.6487	15.325	43.0112	42.1182	45.9141	43.4333	46.4208	47.3263	6.56214	6.47634	6.62344	54.0836	55.1075	54.9472	5.47473	4.70211	4.94341	49.3386	51.3388	51.3764	57.5867	60.3029	56.7814		11.0894	12.9889	14.3226
C10 FA	30.1305	28.0165	22.657	5.09973	6.50569	5.31043	3.80564	3.72282	3.92991	1.31601	1.39312	1.29347	23.7532	22.9407	23.4505	5.94642	5.54246	5.2853	31.5287	31.6526	31.3283	21.4885	22.9645	18.6919	8.01642	8.01391	7.92769	4.44803	5.23319	4.58499	15.4877	16.3708	17.687	3.52804	3.67111	3.65079	9.06217	8.80713	8.30989	3.7793	3.96935	3.85994	5.7191	5.95325	5.58432		34.5004	37.6548	35.8949
C12 FA	16.1515	11.3265	11.864	2.33462	3.09068	2.47141	5.06414	4.83598	5.26081	3.29845	3.18355	3.18643	13.3742	13.2241	12.0237	4.52739	3.25159	3.22155	6.78847	8.63252	6.60625	13.1862	13.2942	15.515	1.63972	1.61045	1.54719	20.9964	19.3108	20.3597	11.9517	14.4246	14.3307	3.61685	3.98751	3.79864	11.0994	10.2337	9.49661	3.91617	4.24578	3.78267	7.90003	7.75196	7.73698		14.8979	11.2714	13.1652
C14 FA	11.7101	12.9524	22.0079	1.54079	1.3989	2.35438	7.55817	7.49932	8.09172	4.7621	4.61718	4.61186	14.7679	14.5336	10.7261	2.54893	3.16208	2.04282	3.75541	3.37819	3.79329	14.7847	14.5891	14.8925	1.31328	1.19771	1.05555	15.5889	12.6756	13.236	23.2798	23.2321	23.1048	4.17533	4.94297	4.79602	23.1844	20.5909	19.2808	4.5408	5.15403	4.23104	9.42418	8.10954	8.91347		11.9004	11.7015	10.2467
C16 FA	23.7516	26.0918	26.3813	7.85508	5.15333	5.90601	10.7747	11.6673	11.3065	3.65409	3.85114	3.47263	35.6261	36.2298	28.0712	4.51695	6.10878	3.65374	19.5242	16.8375	19.2387	37.0554	35.5036	35.5756	6.01443	5.28199	5.06621	5.36246	4.32615	3.66227	16.3752	15.4015	15.3673	3.81881	4.60392	4.83036	21.5017	19.696	18.5743	2.8999	3.21835	3.684	4.80426	2.54311	4.50427		27.612	26.3834	26.3706
3-OH C14 FA	0	0	0	0	0	0	5.01767	6.07355	2.92005	0	0	0	0	0	0	0	0	0	0	0	0	0	0	0	0	0	0	1.40236	2.25729	1.54301	3.07135	2.41738	2.87684	0.135777	0.14095	0.180606	11.8533	20.7679	16.0544	0	0	0	0.657144	0.525611	0.992704		0	0	0
C7 MK	0	0	0	6.82999	6.61062	5.84635	6.34986	4.80729	5.01939	1.16773	1.30774	1.71273	0	0	0	5.42173	4.59114	5.92209	0	0	0	0	0	0	8.78722	8.11935	7.20038	0.581277	1.13693	0.878173	4.22391	5.19457	4.89399	9.44428	6.86544	6.61813	0	0	0	19.0938	15.1855	16.3198	3.43146	3.95716	4.74863		0	0	0
C9 MK	0	0	0	0	0	0	3.17493	2.65858	2.71397	0	0	0	0	0	0	0	0	0	0	0	0	0	0	0	0	0	0	0.518095	0.734064	0.630898	0	0	0	1.36372	1.14424	1.09005	0	0	0	2.66316	2.23276	2.24997	1.91891	2.10115	2.43331		0	0	0
C11 MK	0	0	0	0	0	0	17.3003	17.2003	17.4108	0	0	0	0	0	0	0	0	0	0	0	0	0	0	0	0	0	0	0.935098	0.971203	0.924225	4.27671	3.68342	2.16366	2.09314	2.26508	2.3712	5.65467	3.39529	6.98166	0.511395	0.545247	0.644718	0.594349	0.658041	0.616169		0	0	0
C13 MK	0	0	0	0	0	0	31.5939	32.4669	33.4948	0	0	0	0	0	0	0	0	0	0	0	0	0	0	0	0	0	0	1.5734	1.43315	1.51885	14.0323	12.2327	12.334	0.50833	0.54003	0.598926	11.187	9.96831	15.0193	0.897305	0.825663	0.807681	2.1244	1.97589	2.35617		0	0	0
C15 MK	0	0	0	0	0	0	3.64315	3.28255	3.54859	0	0	0	0	0	0	0	0	0	0	0	0	0	0	0	0	0	0	0.168486	0.26891	0.28841	0.739184	0.56668	0.618188	0.199788	0.225632	0.300241	0.982644	0.671731	1.3395	0.32394	0.338669	0.299996	0.963218	0.784429	1.01462		0	0	0
Average nmol product / mL OD	EV	AtALT4	AtALT3	AtALT3-A	AtALT4-A	AtALT4-B	AtALT4-AC	AtALT4-AB	AtALT4-C	AtALT4-ABC	AtALT4-ABCD	AtALT4-BC	AtALT4-ABCDE	AtALT4-BCDE	AtALT4-BCD		EV-ZMs	ZmALT1	ZmALT3	ZmALT1-C	ZmALT1-A	ZmALT1-B	ZmALT3-C	ZmALT3-A	ZmALT3-B		EV-MTs	MtALT2	MtALT1	MtALT2-A	MtALT1-A	MtALT1-B	MtALT1-AB	MtALT1-C	MtALT1-AC	MtALT1-ABC2	MtALT1-ABC	MtALT1-AB + aa78-82
7:0	0	1.63155	0.919881	0.8218	0	1.53833	0	0	0.84335	2.04206	0.156915	6.02801	0	19.7462	6.9322		0	0	0	0.260318	0	0	0	0	0		0	1.20186	1.97238	13.8378	0	6.38687	0	0	0	0	0	0
6:0	0	8.24057	0	9.84506	0	7.14791	0	0	3.35372	11.8424	0	13.1818	0	14.5921	8.37214		0	0	0.228023	0	0	0	0	0	0		0	0	1.08463	2.18626	0	3.24557	0	0	0	0	0	0
9:0	0	0	0.486108	0	0	0	0	0	0	1.49384	0	0.944177	0	2.78501	3.6935		0	0	0	0.155218	0	0.761193	0.105702	0	0		0	0.30871	0.286006	1.56534	0	0.319571	0	0	0	0	0.130462	0
8:0	0.408322	11.2064	1.01252	40.7622	0.420564	15.8964	0.378258	0.276997	4.55044	109.406	0.214682	42.9464	0.338098	58.8692	100.489		0.249389	3.18935	5.07563	8.54675	1.27418	3.15223	2.03069	0.62404	0.402223		0.197833	2.2807	13.6266	81.3917	0.218016	11.5837	0.198805	0.449273	0.336829	1.04476	1.96174	0.275719
11:1	0	0	0.536974	0	0	0	0	0	0	0.553906	0	0.0725186	0.0276539	0.174333	0.375364		0	0.171084	0	0	0	0.848309	0	0	0		0	0.634779	0	0.141744	0	0	0	0	0	0	0.0595733	0
11:0	0	0	2.41559	0	0	0	0	0	0	1.71377	0.111053	1.6862	0.321453	0.483525	0.698067		0	9.51456	0	0	0.182879	34.5091	0	0.0931436	0		0	0.674833	0	0	0	0	0	0.208318	0	0	0.0476717	0
10:0	0.575546	1.41139	0.651617	0.787861	0.58156	1.65177	0.305679	0.417663	0.834476	11.4033	0.541001	2.83815	0.59011	4.49356	9.93019		0.706601	7.63976	1.06982	2.44605	3.93608	16.5049	8.81218	1.63948	0.591195		0.533033	0.892839	0.777074	2.22664	0.465093	1.15042	0.449099	1.1139	0.422869	0.638537	1.09669	0.346217
13:1	0	0	3.96876	0	0	0	0	0	0	2.85265	0.0712051	0.324868	0.219351	0.691916	2.82054		0	7.62305	0	0.180252	0.213832	26.282	0.0524991	0.314098	0		0	2.79575	0	0.194597	0	0	0	0.220463	0	0.204961	0.600666	0
13:0	0	0	1.57961	0	0	0	0	0	0	0.778593	0.349622	0.105549	0.584985	0.29163	0.889354		0	8.46724	0	0	1.24017	1.4042	0.079805	0.638944	0		0	0.201823	0	0	0	0	0	1.00732	0	0.0855559	0.148497	0
12:1	0	0.0493172	0.277354	1.06687	0	0.330041	0	0	0	28.9679	0	1.54884	0.0499353	2.54363	8.67492		0	11.433	0	1.7052	0	71.5462	1.33928	0.225585	0		0	1.21814	0.167641	1.22387	0	0.352345	0	0.370462	0	0.218149	1.26285	0
12:0	0.280246	0.60861	0.584723	0.83608	0.320771	0.738278	0.071451	0.273463	0.16729	19.7001	0.445808	1.43279	0.643453	2.07683	4.79093		0.258263	86.0571	0.609961	1.04832	9.02869	42.2401	6.64314	2.65044	0.221757		0.113458	1.01894	0.214974	0.869634	0.138587	0.463442	0.111182	5.46393	0.183218	0.443602	0.65981	0.189049
15:1	0	0	0.595589	0	0	0	0	0	0	0.567243	0.0209191	0.189185	0.0655458	0.372781	1.59063		0	23.7374	0	0.125126	2.39838	4.94641	0.0814633	1.29913	0.00850586		0	0.617959	0	0	0	0	0	0.394926	0	0	0.211419	0
3-OH 12:0 FA	0	0	0	0	0	0	0	0	0	0.379265	0	0	0.0316664	0	0		0	5.81771	0	0	0	9.56461	0	0	0		0	0.375939	0	0.136805	0	0	0	0	0	0	0.184812	0
14:1	0.130406	0.163548	1.07198	2.10076	0.135644	0.474613	0.0113365	0.121022	0.0294808	29.2441	0.256894	2.70627	0.578146	4.25211	13.414		0.0758219	174.549	0.520556	2.69181	8.83737	107.739	3.53609	4.34303	0.0900525		0.0276679	2.4469	0.292433	1.61076	0.0351024	0.638927	0.0292576	7.35445	0.0977694	1.82582	5.56676	0.151824
14:0	0.213478	0.274192	0.244375	0.652957	0.19776	0.314951	0.0239584	0.169431	0.095331	4.27341	0.503644	0.928296	0.837175	1.12835	1.84187		0.146804	9.75955	0.461969	0.30908	5.9288	19.0064	2.19638	0.566769	0.136956		0.0622767	0.451634	0.11559	0.732306	0.0413385	0.243345	0.0496614	4.67251	0.331953	0.447494	0.812605	0.348965
3-OH 14:1	0	0	0.798924	0	0	0	0	0	0	4.14395	0	0.119388	0.0984579	0	1.24292		0	2.46269	0	0	0	36.2553	0	0	0		0	8.13106	0	0	0	0	0	0.12787	0	0.118446	3.24132	0
3-OH 14:0	0	0	0	0	0	0	0	0	0	0	0.0908843	0	1.03369	0	0		0	0	0	0	0	0	0	0	0		0	0.656697	0	0	0	0	0	0	0	0	0.0604519	0
16:1	0.358024	0.911493	1.53404	1.77629	0.589076	0.938084	0.14442	0.488863	0.404462	9.40505	0.420154	2.56202	1.03399	2.96583	5.10881		0.34533	49.2183	1.06143	2.16699	17.7675	4.27806	4.93293	1.42663	0.27019		0.145033	1.26284	0.36856	1.2648	0.0947739	0.530279	0.0735085	12.0077	0.0676615	0.863017	3.12393	0.231561
16:0	0.192107	0.712314	0.385834	0.385108	0.242765	0.528086	0.0351236	0.222073	0.166861	1.48216	0.0944433	0.897013	0.309487	0.820487	1.75714		0.1814	4.28866	0.211982	0.284469	1.72958	2.01897	0.609206	0.380447	0.0903193		0.0435584	0.261371	0.158445	0.608207	0.0405514	0.202945	0.0275881	0.423193	0.0345689	0.219082	0.390333	0.160068
Sum Total	2.15813	25.2093	17.0639	59.035	2.48814	29.5584	0.970226	1.96951	10.4454	240.25	3.27723	78.5114	6.7632	116.287	172.621		1.96361	403.928	9.23938	19.9196	52.5375	381.057	30.4194	14.2017	1.8112		1.12286	25.4328	19.0643	107.99	1.03346	25.1174	0.939101	33.8144	1.47487	6.10942	19.5596	1.7034
Average mol% product / mL OD	EV	AtALT4	AtALT3	AtALT3-A	AtALT4-A	AtALT4-B	AtALT4-AC	AtALT4-AB	AtALT4-C	AtALT4-ABC	AtALT4-ABCD	AtALT4-BC	AtALT4-ABCDE	AtALT4-BCDE	AtALT4-BCD		EV-ZMs	ZmALT1	ZmALT3	ZmALT1-C	ZmALT1-A	ZmALT1-B	ZmALT3-C	ZmALT3-A	ZmALT3-B		EV-MTs	MtALT2	MtALT1	MtALT2-A	MtALT1-A	MtALT1-B	MtALT1-AB	MtALT1-C	MtALT1-AC	MtALT1-ABC2	MtALT1-ABC	MtALT1-AB + aa78-82
6:0 FA	0	32.6886	0	16.6767	0	24.1823	0	0	32.1071	4.9292	0	16.7896	0	12.5483	4.85		0	0	2.46794	0	0	0	0	0	0		0	0	5.68931	2.02449	0	12.9216	0	0	0	0	0	0
8:0 FA	18.9202	44.4532	5.93368	69.0475	16.9027	53.7795	38.9865	14.0642	43.564	45.5385	6.55071	54.7008	4.99909	50.6238	58.2134		12.7005	0.789583	54.9348	42.9063	2.42527	0.827233	6.67566	4.39411	22.2076		17.6186	8.96757	71.4769	75.3693	21.0957	46.1182	21.1697	1.32865	22.8379	17.1007	10.0295	16.1864
10:0 FA	26.6688	5.59868	3.81869	1.33457	23.3733	5.58814	31.506	21.2064	7.98892	4.74644	16.5079	3.61496	8.7253	3.86419	5.75258		35.9848	1.89137	11.5789	12.2796	7.49195	4.33135	28.969	11.5442	32.6411		47.4711	3.51058	4.07607	2.06189	45.0034	4.58017	47.8222	3.29417	28.6716	10.4517	5.6069	20.325
12:1 FA	0	0.19563	1.62538	1.80718	0	1.11657	0	0	0	12.0574	0	1.97276	0.738339	2.18736	5.0254		0	2.83046	0	8.56042	0	18.7757	4.40273	1.58843	0		0	4.78963	0.879343	1.13332	0	1.40279	0	1.09558	0	3.57069	6.45643	0
12:0 FA	12.9856	2.41422	3.42667	1.41624	12.892	2.49769	7.36436	13.8848	1.60156	8.19984	13.6032	1.82494	9.51403	1.78594	2.7754		13.1525	21.305	6.60176	5.26276	17.1852	11.085	21.8385	18.6628	12.2437		10.1044	4.00642	1.12763	0.805288	13.4099	1.8451	11.8392	16.1586	12.4226	7.26095	3.37333	11.0983
3-OH 12:0 FA	0	0	0	0	0	0	0	0	0	0.157863	0	0	0.468216	0	0		0	1.44028	0	0	0	2.51002	0	0	0		0	1.47817	0	0.126683	0	0	0	0	0	0	0.944867	0
14:1 FA	6.04255	0.648761	6.28217	3.55851	5.45162	1.60568	1.16844	6.14478	0.282237	12.1724	7.83876	3.44698	8.54841	3.65655	7.77075		3.86136	43.2128	5.6341	13.5134	16.8211	28.2737	11.6245	30.581	4.97198		2.46406	9.62103	1.53393	1.49158	3.39659	2.54376	3.11548	21.7495	6.62902	29.8854	28.4605	8.91298
14:0 FA	9.89182	1.08766	1.43212	1.10605	7.94809	1.06552	2.46936	8.60269	0.912659	1.77874	15.368	1.18237	12.3784	0.970313	1.067		7.47623	2.41616	5	1.55164	11.2849	4.98781	7.22033	3.99085	7.56164		5.54626	1.77579	0.606317	0.678121	4	0.968829	5.28819	13.8181	22.5073	7.32466	4.15451	20.4863
3-OH 14:1 FA	0	0	4.68196	0	0	0	0	0	0	1.72485	0	0.152065	1.45579	0	0.720024		0	0.609685	0	0	0	9.51441	0	0	0		0	31.9708	0	0	0	0	0	0.378154	0	1.93874	16.5715	0
3-OH 14:0 FA	0	0	0	0	0	0	0	0	0	0	2.77321	0	15.2841	0	0		0	0	0	0	0	0	0	0	0		0	2.58209	0	0	0	0	0	0	0	0	0.309065	0
16:1 FA	16.5895	3.6157	8.99001	3.00888	23.6754	3.17366	14.8852	24.8215	3.87215	3.91469	12.8204	3.26325	15.2885	2.55043	2.95955		17.5865	12.1849	11.4882	10.8787	33.8188	1.12268	16.2164	10.0455	14.9177		12.9164	4.96542	1.93325	1.17122	9.17053	2.1112	7.82754	35.5107	4.58763	14.126	15.9713	13.594
16:0 FA	8.90156	2.82559	2.26112	0.652339	9.7569	1.78659	3.62015	11.2755	1.59746	0.616925	2.88181	1.14253	4.57605	0.705568	1.01792		9.23807	1.06174	2.29433	1.42809	3.2921	0.529835	2.00269	2.67888	4.98672		3.87925	1.0277	0.831107	0.563204	3.92384	0.807985	2.93771	1.25152	2.34387	3.58597	1.99561	9.39696
7:0 MK	0	6.472	5.3908	1.39206	0	5.20438	0	0	8.07387	0.849973	4.78805	7.67788	0	16.9805	4.01584		0	0	0	1.30684	0	0	0	0	0		0	4.72565	10.3459	12.8139	0	25.4281	0	0	0	0	0	0
9:0 MK	0	0	2.84875	0	0	0	0	0	0	0.621784	0	1.2026	0	2.39494	2.13966		0	0	0	0.779221	0	0.199759	0.347483	0	0		0	1.21383	1.50022	1.44951	0	1.27231	0	0	0	0	0.666999	0
11:1 MK	0	0	3.14684	0	0	0	0	0	0	0.230554	0	0.092367	0.408887	0.149916	0.21745		0	0.0423551	0	0	0	0.22262	0	0	0		0	2.49591	0	0.131256	0	0	0	0	0	0	0.304574	0
11:0 MK	0	0	14.1562	0	0	0	0	0	0	0.713328	3.38863	2.14771	4.75297	0.415802	0.404392		0	2.35551	0	0	0.348092	9.05615	0	0.655861	0		0	2.6534	0	0	0	0	0	0.616064	0	0	0.243725	0
13:1 MK	0	0	23.2582	0	0	0	0	0	0	1.18737	2.17273	0.413784	3.2433	0.595005	1.63395		0	1.88723	0	0.904896	0.407008	6.89715	0.172584	2.21169	0		0	10.9927	0	0.180198	0	0	0	0.651981	0	3.35484	3.07096	0
13:0 MK	0	0	9.25702	0	0	0	0	0	0	0.324076	10.6682	0.134438	8.64953	0.250784	0.515205		0	2.09622	0	0	2.36053	0.368501	0.262349	4.49906	0		0	0.793555	0	0	0	0	0	2.97898	0	1.40039	0.759203	0
15:1 MK	0	0	3.49035	0	0	0	0	0	0	0.236105	0.638316	0.240965	0.969154	0.320568	0.921458		0	5.87664	0	0.628157	4.56508	1.29808	0.267801	9.14766	0.469626		0	2.42977	0	0	0	0	0	1.16792	0	0	1.0809	0
STDEV nmol product / mL OD	EV	AtALT4	AtALT3	AtALT3-A	AtALT4-A	AtALT4-B	AtALT4-AC	AtALT4-AB	AtALT4-C	AtALT4-ABC	AtALT4-ABCD	AtALT4-BC	AtALT4-ABCDE	AtALT4-BCDE	AtALT4-BCD		EV-ZMs	ZmALT1	ZmALT3	ZmALT1-C	ZmALT1-A	ZmALT1-B	ZmALT3-C	ZmALT3-A	ZmALT3-B		EV-MTs	MtALT2	MtALT1	MtALT2-A	MtALT1-A	MtALT1-B	MtALT1-AB	MtALT1-C	MtALT1-AC	MtALT1-ABC2	MtALT1-ABC	MtALT1-AB + aa78-82
7:0 MK	0	0.373989	0.140851	0.14806	0	0.186663	0	0	0.146086	0.582943	0.0259123	1.45465	0	4.07416	0.699635		0	0	0	0.037548	0	0	0	0	0		0	0.32194	0.252199	2.67566	0	1.19829	0	0	0	0	0	0
6:0 FA	0	2.09115	0	0.249009	0	0.839876	0	0	0.405892	1.19904	0	0.617158	0	0.707539	1.16603		0	0	0.202026	0	0	0	0	0	0		0	0	0.115784	0.0620212	0	0.632925	0	0	0	0	0	0
9:0 MK	0	0	0.0476295	0	0	0	0	0	0	0.226063	0	0.14755	0	0.523278	0.234612		0	0	0	0.0526899	0	0.157005	0.00996336	0	0		0	0.0572652	0.0590933	0.235693	0	0.029156	0	0	0	0	0.0793057	0
8:0 FA	0.0497633	1.58714	0.0464289	0.851257	0.165841	4.7386	0.0155357	0.0187072	0.206208	10.8537	0.0131791	1.03502	0.0388239	3.82327	7.73299		0.0114402	0.465201	0.08528	0.906517	0.312057	0.420481	0.0870962	0.140432	0.0564821		0.00779772	0.199405	0.88493	1.46862	0.00274245	0.751424	0.0190204	0.0912561	0.015225	0.0872426	0.10749	0.0345682
11:1 MK	0	0	0.016659	0	0	0	0	0	0	0.0505741	0	0.0133549	0.00388957	0.0619256	0.038438		0	0.00783744	0	0	0	0.142634	0	0	0		0	0.0909886	0	0.038708	0	0	0	0	0	0	0.0128141	0
11:0 MK	0	0	0.0204398	0	0	0	0	0	0	0.303308	0.0374721	0.0423208	0.0805496	0.0238026	0.0418273		0	1.14835	0	0	0.111101	4.52465	0	0.0811596	0		0	0.0646483	0	0	0	0	0	0.0327826	0	0	0.00137352	0
10:0 FA	0.0274	0.197535	0.0107077	0.0415856	0.02151	0.414897	0.0104208	0.0901562	0.07881	1.64739	0.0483284	0.0393599	0.10987	0.277124	0.811907		0.0635736	0.988543	0.041232	0.0548918	0.173166	2.37892	0.180492	0.26742	0.0499303		0.033074	0.0584172	0.0496187	0.181592	0.0149233	0.0477201	0.0234622	0.214715	0.0386799	0.0832554	0.0794053	0.0314423
13:1 MK	0	0	0.0951303	0	0	0	0	0	0	0.495376	0.0124289	0.0235112	0.0283986	0.0970451	0.259827		0	0.84667	0	0.026415	0.0214103	3.3091	0.0070433	0.0401729	0		0	0.266543	0	0.0232996	0	0	0	0.022396	0	0.00830678	0.106737	0
13:0 MK	0	0	0.0493947	0	0	0	0	0	0	0.130967	0.0198618	0.024323	0.121668	0.0388446	0.0967766		0	1.21326	0	0	0.207558	0.183261	0.0155883	0.0548096	0		0	0.0357261	0	0	0	0	0	0.190199	0	0.0103951	0.00915112	0
12:1 FA	0	0.0854198	0.00435859	0.0323892	0	0.199919	0	0	0	4.37812	0	0.0366132	0.0247814	0.158391	0.675946		0	1.17343	0	0.282574	0	10.3621	0.0424062	0.0636331	0		0	0.0772476	0.0279814	0.0194313	0	0.00961473	0	0.0710972	0	0.0220677	0.096048	0
12:0 FA	0.0386232	0.0775863	0.0224562	0.0398862	0.0310329	0.198769	0.013145	0.0137334	0.0190182	3.83382	0.0680374	0.0565559	0.0984725	0.171058	0.511691		0.0517871	10.5058	0.0180335	0.19922	0.153412	5.96723	0.21784	0.410687	0.0313737		0.0179984	0.06206	0.0160916	0.0793364	0.0199752	0.0122664	0.00878376	1.02818	0.0183773	0.0256499	0.0397793	0.027296
15:1 MK	0	0	0.0272582	0	0	0	0	0	0	0.0913716	0.00205954	0.0359438	0.0166642	0.0342053	0.249777		0	4.25279	0	0.00810915	0.333633	0.728266	0.00224298	0.141083	0.0147326		0	0.037754	0	0	0	0	0	0.070124	0	0	0.0750639	0
3-OH 12:0 FA	0	0	0	0	0	0	0	0	0	0.656907	0	0	0.0548478	0	0		0	1.2341	0	0	0	2.15431	0	0	0		0	0.0557376	0	0.0121378	0	0	0	0	0	0	0.0630937	0
14:1 FA	0.0820779	0.054463	0.0322553	0.0597067	0.0138735	0.226086	0.000930512	0.0121541	0.00188154	7.75142	0.0222858	0.131888	0.0877063	0.478653	1.8642		0.0148584	23.3489	0.0293814	0.491469	0.0985221	15.3818	0.0887713	0.547341	0.0114663		0.00798942	0.182881	0.0207547	0.0242556	0.0128508	0.0768836	0.00398085	1.33862	0.0109474	0.0709769	0.663939	0.0315808
14:0 FA	0.0792321	0.0785412	0.0115843	0.0408489	0.0545367	0.142369	0.00202862	0.0260552	0.0208051	0.590844	0.0422086	0.0899379	0.151297	0.191557	0.26935		0.0246533	6.12883	0.0555569	0.0441674	0.142872	2.82691	0.0435932	0.110705	0.0307245		0.00962681	0.049894	0.00948164	0.273534	0.00781406	0.0643847	0.00368951	0.92023	0.0282349	0.122747	0.0939232	0.0924441
3-OH 14:1 FA	0	0	0.282032	0	0	0	0	0	0	1.11078	0	0.0165262	0.0323083	0	0.367331		0	0.440871	0	0	0	4.52659	0	0	0		0	0.629114	0	0	0	0	0	0.0509099	0	0.0274919	0.354747	0
3-OH 14:0 FA	0	0	0	0	0	0	0	0	0	0	0.00545058	0	0.527217	0	0		0	0	0	0	0	0	0	0	0		0	0.226213	0	0	0	0	0	0	0	0	0.0596547	0
16:1 FA	0.0380908	0.38758	0.018344	0.162582	0.0890603	0.405524	0.0146143	0.0792507	0.051138	3.19625	0.0178445	0.334769	0.143037	0.183024	1.43524		0.0385328	6.93123	0.20556	0.279228	0.283088	0.716643	0.159536	0.167872	0.0414046		0.0480915	0.136151	0.0251798	0.137651	0.0031718	0.0994086	0.0190325	2.43277	0.0108206	0.168285	0.512878	0.0368242
16:0 FA	0.0807513	0.238883	0.0756483	0.16521	0.0572966	0.354087	0.0072812	0.0284928	0.0407218	0.513618	0.01545	0.0508571	0.085651	0.230465	0.968244		0.024601	1.31083	0.0559914	0.0721233	0.0465933	0.403092	0.0620009	0.0872052	0.00947715		0.00954697	0.038616	0.0451786	0.184459	0.00788391	0.0670653	0.00495411	0.105869	0.00444195	0.0347801	0.0492268	0.0598993
VARIANCE (nmol product / unit OD)	EV	AtALT4	AtALT3	AtALT3-A	AtALT4-A	AtALT4-B	AtALT4-AC	AtALT4-AB	AtALT4-C	AtALT4-ABC	AtALT4-ABCD	AtALT4-BC	AtALT4-ABCDE	AtALT4-BCDE	AtALT4-BCD		EV-ZMs	ZmALT1	ZmALT3	ZmALT1-C	ZmALT1-A	ZmALT1-B	ZmALT3-C	ZmALT3-A	ZmALT3-B		EV-MTs	MtALT2	MtALT1	MtALT2-A	MtALT1-A	MtALT1-B	MtALT1-AB	MtALT1-C	MtALT1-AC	MtALT1-ABC2	MtALT1-ABC	MtALT1-AB + aa78-82
7:0 MK	0	0.139868	0.019839	0.0219218	0	0.0348432	0	0	0.0213411	0.339822	0.000671445	2.116	0	16.5987	0.489488		0	0	0	0.00140985	0	0	0	0	0		0	0.103645	0.0636046	7.15914	0	1.43591	0	0	0	0	0	0
6:0 FA	0	4.37291	0	0.0620057	0	0.705391	0	0	0.164748	1.43771	0	0.380884	0	0.500612	1.35963		0	0	0.0408145	0	0	0	0	0	0		0	0	0.0134059	0.00384663	0	0.400595	0	0	0	0	0	0
9:0 MK	0	0	0.00226857	0	0	0	0	0	0	0.0511046	0	0.0217711	0	0.27382	0.0550429		0	0	0	0.00277623	0	0.0246505	9.92686e-05	0	0		0	0.00327931	0.00349202	0.055551	0	0.000850075	0	0	0	0	0.00628939	0
8:0 FA	0.00247639	2.51902	0.00215564	0.724638	0.0275032	22.4543	0.00024136	0.000349959	0.0425219	117.803	0.000173689	1.07127	0.0015073	14.6174	59.7991		0.000130878	0.216412	0.00727268	0.821773	0.0973795	0.176804	0.00758575	0.0197211	0.00319023		6.08044e-05	0.0397623	0.783101	2.15686	7.52102e-06	0.564637	0.000361774	0.00832767	0.000231802	0.00761127	0.0115542	0.00119496
11:1 MK	0	0	0.000277524	0	0	0	0	0	0	0.00255774	0	0.000178354	1.51288e-05	0.00383478	0.00147748		0	6.14254e-05	0	0	0	0.0203446	0	0	0		0	0.00827893	0	0.00149831	0	0	0	0	0	0	0.0001642	0
11:0 MK	0	0	0.000417785	0	0	0	0	0	0	0.0919957	0.00140416	0.00179105	0.00648824	0.000566565	0.00174952		0	1.31871	0	0	0.0123435	20.4724	0	0.00658688	0		0	0.0041794	0	0	0	0	0	0.0010747	0	0	1.88656e-06	0
10:0 FA	0.00075076	0.0390202	0.000114655	0.00172936	0.000462679	0.172139	0.000108593	0.00812815	0.00621101	2.71388	0.00233563	0.0015492	0.0120714	0.0767976	0.659193		0.0040416	0.977217	0.00170008	0.00301311	0.0299866	5.65925	0.0325774	0.0715133	0.00249304		0.00109389	0.00341258	0.00246201	0.0329757	0.000222706	0.00227721	0.000550476	0.0461024	0.00149613	0.00693147	0.0063052	0.000988621
13:1 MK	0	0	0.00904977	0	0	0	0	0	0	0.245397	0.000154477	0.000552778	0.000806479	0.00941776	0.0675103		0	0.71685	0	0.000697754	0.000458399	10.9501	4.96081e-05	0.00161386	0		0	0.071045	0	0.000542873	0	0	0	0.000501581	0	6.90026e-05	0.0113928	0
13:0 MK	0	0	0.00243983	0	0	0	0	0	0	0.0171523	0.000394492	0.000591607	0.0148031	0.0015089	0.0093657		0	1.47201	0	0	0.0430802	0.0335847	0.000242996	0.00300409	0		0	0.00127635	0	0	0	0	0	0.0361758	0	0.000108057	8.37429e-05	0
12:1 FA	0	0.00729655	1.89973e-05	0.00104906	0	0.0399678	0	0	0	19.168	0	0.00134052	0.000614119	0.0250877	0.456903		0	1.37694	0	0.0798483	0	107.373	0.00179828	0.00404917	0		0	0.00596719	0.000782957	0.000377576	0	9.24431e-05	0	0.00505481	0	0.000486985	0.00922522	0
12:0 FA	0.00149175	0.00601963	0.000504279	0.00159091	0.000963042	0.039509	0.00017279	0.000188605	0.000361693	14.6981	0.00462908	0.00319857	0.00969683	0.0292608	0.261828		0.00268191	110.371	0.000325207	0.0396888	0.0235353	35.6078	0.0474543	0.168664	0.00098431		0.000323944	0.00385144	0.00025894	0.00629427	0.000399008	0.000150465	7.71544e-05	1.05716	0.000337725	0.000657919	0.00158239	0.00074507
15:1 MK	0	0	0.000743009	0	0	0	0	0	0	0.00834876	4.24169e-06	0.00129196	0.000277696	0.00117	0.0623888		0	18.0862	0	6.57584e-05	0.111311	0.530372	5.03094e-06	0.0199043	0.000217049		0	0.00142536	0	0	0	0	0	0.00491737	0	0	0.00563459	0
3-OH 12:0 FA	0	0	0	0	0	0	0	0	0	0.431527	0	0	0.00300828	0	0		0	1.523	0	0	0	4.64106	0	0	0		0	0.00310668	0	0.000147327	0	0	0	0	0	0	0.00398081	0
14:1 FA	0.00673679	0.00296622	0.00104041	0.00356489	0.000192473	0.051115	8.65853e-07	0.000147721	3.54021e-06	60.0845	0.000496657	0.0173944	0.00769239	0.229109	3.47525		0.000220773	545.172	0.000863264	0.241542	0.0097066	236.601	0.00788034	0.299583	0.000131477		6.38308e-05	0.0334454	0.000430759	0.000588335	0.000165144	0.00591109	1.58472e-05	1.7919	0.000119845	0.00503772	0.440815	0.000997349
14:0 FA	0.00627772	0.00616872	0.000134197	0.00166863	0.00297425	0.0202691	4.11529e-06	0.000678876	0.000432852	0.349096	0.00178156	0.00808882	0.0228908	0.036694	0.0725495		0.000607783	37.5626	0.00308657	0.00195076	0.0204124	7.99144	0.00190036	0.0122555	0.000943996		9.26754e-05	0.00248941	8.99015e-05	0.074821	6.10596e-05	0.00414539	1.36125e-05	0.846823	0.000797208	0.0150668	0.00882158	0.00854592
3-OH 14:1 FA	0	0	0.0795421	0	0	0	0	0	0	1.23382	0	0.000273117	0.00104383	0	0.134932		0	0.194367	0	0	0	20.49	0	0	0		0	0.395784	0	0	0	0	0	0.00259182	0	0.000755807	0.125845	0
3-OH 14:0 FA	0	0	0	0	0	0	0	0	0	0	2.97088e-05	0	0.277958	0	0		0	0	0	0	0	0	0	0	0		0	0.0511725	0	0	0	0	0	0	0	0	0.00355868	0
16:1 FA	0.00145091	0.150218	0.000336501	0.026433	0.00793174	0.16445	0.000213578	0.00628068	0.0026151	10.216	0.000318427	0.11207	0.0204597	0.0334978	2.0599		0.00148478	48.0419	0.0422548	0.0779683	0.0801389	0.513578	0.0254516	0.028181	0.00171434		0.0023128	0.018537	0.00063402	0.0189477	1.00603e-05	0.00988207	0.000362237	5.91836	0.000117085	0.0283198	0.263044	0.00135602
16:0 FA	0.00652077	0.0570651	0.00572267	0.0272945	0.0032829	0.125378	5.30159e-05	0.000811839	0.00165826	0.263803	0.000238702	0.00258644	0.0073361	0.053114	0.937496		0.000605211	1.71827	0.00313504	0.00520177	0.00217094	0.162483	0.00384412	0.00760475	8.98163e-05		9.11446e-05	0.00149119	0.0020411	0.0340252	6.21561e-05	0.00449776	2.45432e-05	0.0112082	1.97309e-05	0.00120965	0.00242328	0.00358792
Sum of Squares	0.0257051	7.30056	0.124605	0.871896	0.0433103	23.8074	0.000794318	0.0165858	0.239893	229.156	0.0126323	3.74083	0.386669	32.4906	69.9039		0.00977293	768.748	0.0994521	1.27593	0.430523	451.248	0.128889	0.64268	0.00976425		0.00403909	0.75215	0.870303	9.54562	0.000927654	2.42895	0.00140564	9.73019	0.00311953	0.0662545	0.900722	0.0174159
STDEV (total nmol product / mL OD)	0.160328	2.70195	0.352994	0.933754	0.208111	4.87928	0.0281836	0.128786	0.489789	15.1379	0.112393	1.93412	0.621827	5.70005	8.36085		0.0988582	27.7263	0.31536	1.12957	0.656143	21.2426	0.359011	0.801673	0.0988142		0.0635538	0.867266	0.9329	3.0896	0.0304574	1.55851	0.0374919	3.11933	0.0558527	0.257399	0.949064	0.131969
SE(total nmol product / mL OD)	0.0925655	1.55997	0.203801	0.539103	0.120153	2.81705	0.0162718	0.0743546	0.28278	8.73988	0.0648904	1.11667	0.359012	3.29093	4.82714		0.0570758	16.0078	0.182073	0.652159	0.378824	12.2644	0.207275	0.462846	0.0570504		0.0366928	0.500716	0.53861	1.78378	0.0175846	0.899805	0.021646	1.80094	0.0322466	0.14861	0.547942	0.0761924
SE (nmol product / unit OD)	EV	AtALT4	AtALT3	AtALT3-A	AtALT4-A	AtALT4-B	AtALT4-AC	AtALT4-AB	AtALT4-C	AtALT4-ABC	AtALT4-ABCD	AtALT4-BC	AtALT4-ABCDE	AtALT4-BCDE	AtALT4-BCD		EV-ZMs	ZmALT1	ZmALT3	ZmALT1-C	ZmALT1-A	ZmALT1-B	ZmALT3-C	ZmALT3-A	ZmALT3-B		EV-MTs	MtALT2	MtALT1	MtALT2-A	MtALT1-A	MtALT1-B	MtALT1-AB	MtALT1-C	MtALT1-AC	MtALT1-ABC2	MtALT1-ABC	MtALT1-AB + aa78-82
7:0 MK	0	0.215923	0.0813204	0.0854826	0	0.10777	0	0	0.0843428	0.336562	0.0149605	0.839842	0	2.35221	0.403934		0	0	0	0.0216783	0	0	0	0	0		0	0.185872	0.145607	1.54479	0	0.691835	0	0	0	0	0	0
6:0 FA	0	1.20733	0	0.143766	0	0.484902	0	0	0.234342	0.692268	0	0.356316	0	0.408498	0.67321		0	0	0.11664	0	0	0	0	0	0		0	0	0.0668479	0.0358079	0	0.36542	0	0	0	0	0	0
9:0 MK	0	0	0.0274989	0	0	0	0	0	0	0.130518	0	0.0851882	0	0.302115	0.135453		0	0	0	0.0304205	0	0.0906467	0.00575235	0	0		0	0.0330621	0.0341176	0.136077	0	0.0168333	0	0	0	0	0.0457871	0
8:0 FA	0.0287309	0.916337	0.0268057	0.491473	0.0957484	2.73583	0.00896957	0.0108006	0.119054	6.2664	0.00760896	0.597569	0.022415	2.20737	4.46464		0.006605	0.268584	0.0492364	0.523378	0.180166	0.242765	0.050285	0.0810784	0.03261		0.00450201	0.115126	0.510914	0.847911	0.00158335	0.433835	0.0109814	0.0526867	0.00879018	0.0503695	0.0620595	0.0199579
11:1 MK	0	0	0.0096181	0	0	0	0	0	0	0.029199	0	0.00771048	0.00224564	0.0357528	0.0221922		0	0.00452495	0	0	0	0.08235	0	0	0		0	0.0525323	0	0.0223481	0	0	0	0	0	0	0.0073982	0
11:0 MK	0	0	0.0118009	0	0	0	0	0	0	0.175115	0.0216345	0.0244339	0.0465053	0.0137425	0.024149		0	0.663	0	0	0.0641442	2.61231	0	0.0468575	0		0	0.0373247	0	0	0	0	0	0.0189271	0	0	0.000793002	0
10:0 FA	0.0158194	0.114047	0.0061821	0.0240095	0.0124188	0.239541	0.00601646	0.0520517	0.0455009	0.951118	0.0279024	0.0227245	0.0634334	0.159997	0.468755		0.0367042	0.570735	0.0238053	0.0316918	0.0999776	1.37347	0.104207	0.154395	0.0288273		0.0190953	0.0337272	0.0286474	0.104842	0.00861599	0.0275512	0.0135459	0.123966	0.0223318	0.0480675	0.0458447	0.0181532
13:1 MK	0	0	0.0549235	0	0	0	0	0	0	0.286005	0.00717582	0.0135742	0.0163959	0.056029	0.150011		0	0.488825	0	0.0152507	0.0123612	1.91051	0.00406645	0.0231938	0		0	0.153888	0	0.0134521	0	0	0	0.0129303	0	0.00479592	0.0616246	0
13:0 MK	0	0	0.028518	0	0	0	0	0	0	0.0756136	0.0114672	0.0140429	0.0702451	0.0224269	0.055874		0	0.700477	0	0	0.119834	0.105806	0.00899993	0.0316443	0		0	0.0206265	0	0	0	0	0	0.109812	0	0.00600159	0.0052834	0
12:1 FA	0	0.0493172	0.00251643	0.0186999	0	0.115424	0	0	0	2.52771	0	0.0211386	0.0143076	0.0914471	0.390258		0	0.67748	0	0.163144	0	5.98257	0.0244832	0.0367386	0		0	0.0445989	0.016155	0.0112187	0	0.00555107	0	0.041048	0	0.0127408	0.0554533	0
12:0 FA	0.0222991	0.0447945	0.0129651	0.0230283	0.0179169	0.114759	0.00758925	0.00792896	0.0109802	2.21345	0.0392814	0.0326526	0.0568531	0.0987603	0.295425		0.0298993	6.06551	0.0104117	0.11502	0.0885725	3.44518	0.12577	0.23711	0.0181136		0.0103914	0.0358304	0.00929049	0.0458049	0.0115327	0.00708203	0.00507131	0.593621	0.0106101	0.014809	0.0229666	0.0157593
15:1 MK	0	0	0.0157375	0	0	0	0	0	0	0.0527534	0.00118907	0.0207522	0.0096211	0.0197485	0.144209		0	2.45535	0	0.00468182	0.192623	0.420465	0.00129498	0.0814542	0.00850586		0	0.0217973	0	0	0	0	0	0.0404861	0	0	0.0433382	0
3-OH 12:0 FA	0	0	0	0	0	0	0	0	0	0.379265	0	0	0.0316664	0	0		0	0.712507	0	0	0	1.24379	0	0	0		0	0.0321801	0	0.00700778	0	0	0	0	0	0	0.0364271	0
14:1 FA	0.0473877	0.0314442	0.0186226	0.0344717	0.00800985	0.130531	0.000537232	0.00701716	0.00108631	4.47529	0.0128667	0.0761454	0.0506372	0.276351	1.0763		0.00857851	13.4805	0.0169633	0.28375	0.0568818	8.88071	0.0512521	0.316008	0.00662009		0.00461269	0.105586	0.0119828	0.014004	0.00741943	0.0443888	0.00229835	0.772851	0.00632046	0.0409785	0.383325	0.0182332
14:0 FA	0.0457447	0.0453458	0.00668822	0.0235841	0.0314868	0.082197	0.00117122	0.015043	0.0120118	0.341124	0.0243691	0.0519257	0.0873514	0.110595	0.155509		0.0142336	3.53848	0.0320758	0.0255001	0.0824871	1.63212	0.0251685	0.0639154	0.0177388		0.00555804	0.0288063	0.00547423	0.157925	0.00451145	0.0371725	0.00213014	0.531295	0.0163014	0.0708679	0.0542266	0.0533726
3-OH 14:1 FA	0	0	0.162831	0	0	0	0	0	0	0.641307	0	0.00954143	0.0186532	0	0.212079		0	0.254537	0	0	0	2.61343	0	0	0		0	0.363219	0	0	0	0	0	0.0293929	0	0.0158725	0.204813	0
3-OH 14:0 FA	0	0	0	0	0	0	0	0	0	0	0.00314689	0	0.304389	0	0		0	0	0	0	0	0	0	0	0		0	0.130604	0	0	0	0	0	0	0	0	0.0344416	0
16:1 FA	0.0219918	0.223769	0.0105909	0.093867	0.051419	0.234129	0.00843757	0.0457554	0.0295245	1.84536	0.0103025	0.193279	0.0825827	0.105669	0.828633		0.0222469	4.00175	0.11868	0.161212	0.163441	0.413754	0.092108	0.0969209	0.023905		0.0277657	0.0786066	0.0145375	0.0794726	0.00183124	0.0573936	0.0109884	1.40456	0.00624726	0.0971594	0.29611	0.0212605
16:0 FA	0.0466218	0.137919	0.0436756	0.0953843	0.0330802	0.204432	0.00420381	0.0164503	0.0235107	0.296537	0.00892005	0.0293623	0.0494507	0.133059	0.559016		0.0142034	0.756807	0.0323267	0.0416404	0.0269007	0.232725	0.0357963	0.050348	0.00547163		0.00551195	0.0222949	0.0260839	0.106498	0.00455178	0.0387202	0.00286026	0.0611235	0.00256456	0.0200803	0.0284211	0.0345829
nmol compound / total nmol product	EV	AtALT4	AtALT3	AtALT3-A	AtALT4-A	AtALT4-B	AtALT4-AC	AtALT4-AB	AtALT4-C	AtALT4-ABC	AtALT4-ABCD	AtALT4-BC	AtALT4-ABCDE	AtALT4-BCDE	AtALT4-BCD		EV-ZMs	ZmALT1	ZmALT3	ZmALT1-C	ZmALT1-A	ZmALT1-B	ZmALT3-C	ZmALT3-A	ZmALT3-B		EV-MTs	MtALT2	MtALT1	MtALT2-A	MtALT1-A	MtALT1-B	MtALT1-AB	MtALT1-C	MtALT1-AC	MtALT1-ABC2	MtALT1-ABC	MtALT1-AB + aa78-82
7:0 MK	0	0.06472	0.053908	0.0139206	0	0.0520438	0	0	0.0807387	0.00849973	0.0478805	0.0767788	0	0.169805	0.0401584		0	0	0	0.0130684	0	0	0	0	0		0	0.0472565	0.103459	0.128139	0	0.254281	0	0	0	0	0	0
6:0 FA	0	0.326886	0	0.166767	0	0.241823	0	0	0.321071	0.049292	0	0.167896	0	0.125483	0.0485		0	0	0.0246794	0	0	0	0	0	0		0	0	0.0568931	0.0202449	0	0.129216	0	0	0	0	0	0
9:0 MK	0	0	0.0284875	0	0	0	0	0	0	0.00621784	0	0.012026	0	0.0239494	0.0213966		0	0	0	0.00779221	0	0.00199759	0.00347483	0	0		0	0.0121383	0.0150022	0.0144951	0	0.0127231	0	0	0	0	0.00666999	0
8:0 FA	0.189202	0.444532	0.0593368	0.690475	0.169027	0.537795	0.389865	0.140642	0.43564	0.455385	0.0655071	0.547008	0.0499909	0.506238	0.582134		0.127005	0.00789583	0.549348	0.429063	0.0242527	0.00827233	0.0667566	0.0439411	0.222076		0.176186	0.0896757	0.714769	0.753693	0.210957	0.461182	0.211697	0.0132865	0.228379	0.171007	0.100295	0.161864
11:1 MK	0	0	0.0314684	0	0	0	0	0	0	0.00230554	0	0.00092367	0.00408887	0.00149916	0.0021745		0	0.000423551	0	0	0	0.0022262	0	0	0		0	0.0249591	0	0.00131256	0	0	0	0	0	0	0.00304574	0
11:0 MK	0	0	0.141562	0	0	0	0	0	0	0.00713328	0.0338863	0.0214771	0.0475297	0.00415802	0.00404392		0	0.0235551	0	0	0.00348092	0.0905615	0	0.00655861	0		0	0.026534	0	0	0	0	0	0.00616064	0	0	0.00243725	0
10:0 FA	0.266688	0.0559868	0.0381869	0.0133457	0.233733	0.0558814	0.31506	0.212064	0.0798892	0.0474644	0.165079	0.0361496	0.087253	0.0386419	0.0575258		0.359848	0.0189137	0.115789	0.122796	0.0749195	0.0433135	0.28969	0.115442	0.326411		0.474711	0.0351058	0.0407607	0.0206189	0.450034	0.0458017	0.478222	0.0329417	0.286716	0.104517	0.056069	0.20325
13:1 MK	0	0	0.232582	0	0	0	0	0	0	0.0118737	0.0217273	0.00413784	0.032433	0.00595005	0.0163395		0	0.0188723	0	0.00904896	0.00407008	0.0689715	0.00172584	0.0221169	0		0	0.109927	0	0.00180198	0	0	0	0.00651981	0	0.0335484	0.0307096	0
13:0 MK	0	0	0.0925702	0	0	0	0	0	0	0.00324076	0.106682	0.00134438	0.0864953	0.00250784	0.00515205		0	0.0209622	0	0	0.0236053	0.00368501	0.00262349	0.0449906	0		0	0.00793555	0	0	0	0	0	0.0297898	0	0.0140039	0.00759203	0
12:1 FA	0	0.0019563	0.0162538	0.0180718	0	0.0111657	0	0	0	0.120574	0	0.0197276	0.00738339	0.0218736	0.050254		0	0.0283046	0	0.0856042	0	0.187757	0.0440273	0.0158843	0		0	0.0478963	0.00879343	0.0113332	0	0.0140279	0	0.0109558	0	0.0357069	0.0645643	0
12:0 FA	0.129856	0.0241422	0.0342667	0.0141624	0.12892	0.0249769	0.0736436	0.138848	0.0160156	0.0819984	0.136032	0.0182494	0.0951403	0.0178594	0.027754		0.131525	0.21305	0.0660176	0.0526276	0.171852	0.11085	0.218385	0.186628	0.122437		0.101044	0.0400642	0.0112763	0.00805288	0.134099	0.018451	0.118392	0.161586	0.124226	0.0726095	0.0337333	0.110983
15:1 MK	0	0	0.0349035	0	0	0	0	0	0	0.00236105	0.00638316	0.00240965	0.00969154	0.00320568	0.00921458		0	0.0587664	0	0.00628157	0.0456508	0.0129808	0.00267801	0.0914766	0.00469626		0	0.0242977	0	0	0	0	0	0.0116792	0	0	0.010809	0
3-OH 12:0 FA	0	0	0	0	0	0	0	0	0	0.00157863	0	0	0.00468216	0	0		0	0.0144028	0	0	0	0.0251002	0	0	0		0	0.0147817	0	0.00126683	0	0	0	0	0	0	0.00944867	0
14:1 FA	0.0604255	0.00648761	0.0628217	0.0355851	0.0545162	0.0160568	0.0116844	0.0614478	0.00282237	0.121724	0.0783876	0.0344698	0.0854841	0.0365655	0.0777075		0.0386136	0.432128	0.056341	0.135134	0.168211	0.282737	0.116245	0.30581	0.0497198		0.0246406	0.0962103	0.0153393	0.0149158	0.0339659	0.0254376	0.0311548	0.217495	0.0662902	0.298854	0.284605	0.0891298
14:0 FA	0.0989182	0.0108766	0.0143212	0.0110605	0.0794809	0.0106552	0.0246936	0.0860269	0.00912659	0.0177874	0.15368	0.0118237	0.123784	0.00970313	0.01067		0.0747623	0.0241616	0.05	0.0155164	0.112849	0.0498781	0.0722033	0.0399085	0.0756164		0.0554626	0.0177579	0.00606317	0.00678121	0.04	0.00968829	0.0528819	0.138181	0.225073	0.0732466	0.0415451	0.204863
3-OH 14:1 FA	0	0	0.0468196	0	0	0	0	0	0	0.0172485	0	0.00152065	0.0145579	0	0.00720024		0	0.00609685	0	0	0	0.0951441	0	0	0		0	0.319708	0	0	0	0	0	0.00378154	0	0.0193874	0.165715	0
3-OH 14:0 FA	0	0	0	0	0	0	0	0	0	0	0.0277321	0	0.152841	0	0		0	0	0	0	0	0	0	0	0		0	0.0258209	0	0	0	0	0	0	0	0	0.00309065	0
16:1 FA	0.165895	0.036157	0.0899001	0.0300888	0.236754	0.0317366	0.148852	0.248215	0.0387215	0.0391469	0.128204	0.0326325	0.152885	0.0255043	0.0295955		0.175865	0.121849	0.114882	0.108787	0.338188	0.0112268	0.162164	0.100455	0.149177		0.129164	0.0496542	0.0193325	0.0117122	0.0917053	0.021112	0.0782754	0.355107	0.0458763	0.14126	0.159713	0.13594
16:0 FA	0.0890156	0.0282559	0.0226112	0.00652339	0.097569	0.0178659	0.0362015	0.112755	0.0159746	0.00616925	0.0288181	0.0114253	0.0457605	0.00705568	0.0101792		0.0923807	0.0106174	0.0229433	0.0142809	0.032921	0.00529835	0.0200269	0.0267888	0.0498672		0.0387925	0.010277	0.00831107	0.00563204	0.0392384	0.00807985	0.0293771	0.0125152	0.0234387	0.0358597	0.0199561	0.0939696
Error mol%	EV	AtALT4	AtALT3	AtALT3-A	AtALT4-A	AtALT4-B	AtALT4-AC	AtALT4-AB	AtALT4-C	AtALT4-ABC	AtALT4-ABCD	AtALT4-BC	AtALT4-ABCDE	AtALT4-BCDE	AtALT4-BCD		EV-ZMs	ZmALT1	ZmALT3	ZmALT1-C	ZmALT1-A	ZmALT1-B	ZmALT3-C	ZmALT3-A	ZmALT3-B		EV-MTs	MtALT2	MtALT1	MtALT2-A	MtALT1-A	MtALT1-B	MtALT1-AB	MtALT1-C	MtALT1-AC	MtALT1-ABC2	MtALT1-ABC	MtALT1-AB + aa78-82
7:0 MK	#DIV/0!	1.6377	0.832933	0.251765	#DIV/0!	1.06623	#DIV/0!	#DIV/0!	1.4489	0.24848	0.807548	1.86242	#DIV/0!	3.60103	0.449556		#DIV/0!	#DIV/0!	#DIV/0!	0.202542	#DIV/0!	#DIV/0!	#DIV/0!	#DIV/0!	#DIV/0!		#DIV/0!	1.27606	1.41646	2.50465	#DIV/0!	5.0249	#DIV/0!	#DIV/0!	#DIV/0!	#DIV/0!	#DIV/0!	#DIV/0!
6:0 FA	#DIV/0!	9.00469	#DIV/0!	0.497486	#DIV/0!	4.89983	#DIV/0!	#DIV/0!	4.16729	0.587831	#DIV/0!	0.888249	#DIV/0!	0.865171	0.715167		#DIV/0!	#DIV/0!	2.1882	#DIV/0!	#DIV/0!	#DIV/0!	#DIV/0!	#DIV/0!	#DIV/0!		#DIV/0!	#DIV/0!	0.668104	0.0815674	#DIV/0!	2.64435	#DIV/0!	#DIV/0!	#DIV/0!	#DIV/0!	#DIV/0!	#DIV/0!
9:0 MK	#DIV/0!	#DIV/0!	0.285278	#DIV/0!	#DIV/0!	#DIV/0!	#DIV/0!	#DIV/0!	#DIV/0!	0.101925	#DIV/0!	0.190256	#DIV/0!	0.465047	0.170915		#DIV/0!	#DIV/0!	#DIV/0!	0.268178	#DIV/0!	0.0426808	0.0330091	#DIV/0!	#DIV/0!		#DIV/0!	0.228936	0.318543	0.222158	#DIV/0!	0.140381	#DIV/0!	#DIV/0!	#DIV/0!	#DIV/0!	0.406746	#DIV/0!
8:0 FA	2.70049	7.89547	0.298495	1.80886	6.81355	18.3252	1.96127	1.32211	2.84078	5.35187	0.460641	1.88516	0.735383	4.11909	5.2932		0.865032	0.127285	2.08991	5.16046	0.594742	0.119595	0.29696	1.01947	3.34559		1.2152	0.841571	5.81208	2.54934	0.675981	4.13988	2.19464	0.296402	1.34671	1.59946	0.734055	2.38555
11:1 MK	#DIV/0!	#DIV/0!	0.117341	#DIV/0!	#DIV/0!	#DIV/0!	#DIV/0!	#DIV/0!	#DIV/0!	0.0255766	#DIV/0!	0.0171617	0.0687082	0.0537568	0.0246324		#DIV/0!	0.00349532	#DIV/0!	#DIV/0!	#DIV/0!	0.039435	#DIV/0!	#DIV/0!	#DIV/0!		#DIV/0!	0.367746	#DIV/0!	0.0360401	#DIV/0!	#DIV/0!	#DIV/0!	#DIV/0!	#DIV/0!	#DIV/0!	0.0671591	#DIV/0!
11:0 MK	#DIV/0!	#DIV/0!	0.316395	#DIV/0!	#DIV/0!	#DIV/0!	#DIV/0!	#DIV/0!	#DIV/0!	0.134009	1.1493	0.0755313	1.26864	0.0288855	0.031157		#DIV/0!	0.327057	#DIV/0!	#DIV/0!	0.211515	1.29026	#DIV/0!	0.572675	#DIV/0!		#DIV/0!	0.269816	#DIV/0!	#DIV/0!	#DIV/0!	#DIV/0!	#DIV/0!	0.112378	#DIV/0!	#DIV/0!	0.0137537	#DIV/0!
10:0 FA	2.35313	0.986956	0.100886	0.0735371	2.13759	1.67963	1.4111	4.78301	0.84237	0.748078	1.57961	0.102196	1.81181	0.304414	0.546673		3.71	0.277036	0.596108	0.74888	0.342629	0.669362	0.6848	1.99258	3.28192		3.98689	0.259017	0.32791	0.178203	1.96068	0.341851	3.14435	0.70395	2.83848	1.43212	0.488695	2.42625
13:1 MK	#DIV/0!	#DIV/0!	0.736404	#DIV/0!	#DIV/0!	#DIV/0!	#DIV/0!	#DIV/0!	#DIV/0!	0.219345	0.386501	0.0316336	0.515011	0.0884024	0.170056		#DIV/0!	0.246409	#DIV/0!	0.14219	0.0410681	0.949713	0.0232434	0.3092	#DIV/0!		#DIV/0!	1.11305	#DIV/0!	0.022183	#DIV/0!	#DIV/0!	#DIV/0!	0.0894653	#DIV/0!	0.196126	0.56568	#DIV/0!
13:0 MK	#DIV/0!	#DIV/0!	0.347078	#DIV/0!	#DIV/0!	#DIV/0!	#DIV/0!	#DIV/0!	#DIV/0!	0.0582116	0.707931	0.0311567	1.96691	0.035594	0.0613656		#DIV/0!	0.333052	#DIV/0!	#DIV/0!	0.396164	0.0522965	0.0513382	0.462002	#DIV/0!		#DIV/0!	0.143055	#DIV/0!	#DIV/0!	#DIV/0!	#DIV/0!	#DIV/0!	0.626022	#DIV/0!	0.180087	0.0595478	#DIV/0!
12:1 FA	#DIV/0!	0.33949	0.0422254	0.061864	#DIV/0!	0.701018	#DIV/0!	#DIV/0!	#DIV/0!	1.97434	#DIV/0!	0.0673542	0.372651	0.173343	0.461062		#DIV/0!	0.349486	#DIV/0!	1.49933	#DIV/0!	2.91379	0.148774	0.45695	#DIV/0!		#DIV/0!	0.344861	0.152951	0.0370822	#DIV/0!	0.0950869	#DIV/0!	0.233286	#DIV/0!	0.391284	0.582474	#DIV/0!
12:0 FA	2.03311	0.402091	0.149478	0.0711804	1.64874	0.788793	1.37162	1.14479	0.196952	1.67732	2.12784	0.0849132	1.69857	0.171177	0.32548		2.7192	2.98385	0.298111	1.0437	0.362397	1.68348	0.761093	3.07773	1.85654		1.70188	0.279658	0.100843	0.076994	1.97283	0.124467	1.04798	3.38638	1.33188	0.519472	0.26106	1.81855
15:1 MK	#DIV/0!	#DIV/0!	0.175302	#DIV/0!	#DIV/0!	#DIV/0!	#DIV/0!	#DIV/0!	#DIV/0!	0.040838	0.0665476	0.0461648	0.262013	0.0333484	0.151423		#DIV/0!	1.12749	#DIV/0!	0.0540934	0.637592	0.204358	0.00802235	1.11961	0.813819		#DIV/0!	0.170004	#DIV/0!	#DIV/0!	#DIV/0!	#DIV/0!	#DIV/0!	0.233696	#DIV/0!	#DIV/0!	0.387338	#DIV/0!
3-OH 12:0 FA	#DIV/0!	#DIV/0!	#DIV/0!	#DIV/0!	#DIV/0!	#DIV/0!	#DIV/0!	#DIV/0!	#DIV/0!	0.273607	#DIV/0!	#DIV/0!	0.812115	#DIV/0!	#DIV/0!		#DIV/0!	0.321122	#DIV/0!	#DIV/0!	#DIV/0!	0.582411	#DIV/0!	#DIV/0!	#DIV/0!		#DIV/0!	0.224879	#DIV/0!	0.0118096	#DIV/0!	#DIV/0!	#DIV/0!	#DIV/0!	#DIV/0!	#DIV/0!	0.325813	#DIV/0!
14:1 FA	3.8296	0.226957	0.22939	0.115745	0.72029	0.809503	0.101736	0.736392	0.0223521	3.31631	0.731231	0.188228	1.5164	0.448942	1.14364		0.781262	6.49708	0.371626	2.58353	0.281602	4.33343	0.322465	4.223	0.688746		0.725064	0.790384	0.132236	0.048224	1.2475	0.344395	0.441771	4.43813	0.783563	1.7132	3.6646	1.9784
14:0 FA	3.74416	0.332651	0.0740707	0.0713717	2.29046	0.512765	0.221049	1.43756	0.203725	0.270263	1.3916	0.118199	2.50992	0.171456	0.164371		1.31071	1.52634	0.625055	0.238549	0.306294	0.792258	0.166729	0.811415	1.74581		0.913012	0.205313	0.0579126	0.254037	0.76524	0.26329	0.446009	3.00516	2.09557	2.0327	0.520787	5.65435
3-OH 14:1 FA	#DIV/0!	#DIV/0!	1.65564	#DIV/0!	#DIV/0!	#DIV/0!	#DIV/0!	#DIV/0!	#DIV/0!	0.474944	#DIV/0!	0.0213802	0.496104	#DIV/0!	0.215635		#DIV/0!	0.116894	#DIV/0!	#DIV/0!	#DIV/0!	1.30094	#DIV/0!	#DIV/0!	#DIV/0!		#DIV/0!	2.70323	#DIV/0!	#DIV/0!	#DIV/0!	#DIV/0!	#DIV/0!	0.154546	#DIV/0!	0.457346	1.98392	#DIV/0!
3-OH 14:0 FA	#DIV/0!	#DIV/0!	#DIV/0!	#DIV/0!	#DIV/0!	#DIV/0!	#DIV/0!	#DIV/0!	#DIV/0!	#DIV/0!	0.19159	#DIV/0!	7.92102	#DIV/0!	#DIV/0!		#DIV/0!	#DIV/0!	#DIV/0!	#DIV/0!	#DIV/0!	#DIV/0!	#DIV/0!	#DIV/0!	#DIV/0!		#DIV/0!	0.893804	#DIV/0!	#DIV/0!	#DIV/0!	#DIV/0!	#DIV/0!	#DIV/0!	#DIV/0!	#DIV/0!	0.305358	#DIV/0!
16:1 FA	2.1527	1.58553	0.214808	0.279482	4.09065	1.46856	1.56711	4.33889	0.522158	1.35306	0.699857	0.433907	2.53946	0.200998	0.843702		2.15284	1.90894	2.25911	1.53151	0.684639	0.198208	0.558285	1.31103	2.42659		4.3449	0.561474	0.162463	0.131796	0.408947	0.416892	2.05063	7.90516	0.753953	2.81808	2.73425	2.4047
16:0 FA	3.79972	0.994816	0.445785	0.280042	2.44312	1.23369	0.757797	1.62374	0.396984	0.21729	0.481683	0.0706273	1.33449	0.201181	0.563069		1.33639	0.332603	0.611047	0.371018	0.0977529	0.109829	0.205186	0.632393	0.589755		0.87813	0.155827	0.240444	0.171569	0.771579	0.271673	0.540418	0.333697	0.313983	0.588992	0.269661	3.59101
average sum mol%	EV	AtALT4	AtALT3	AtALT3-A	AtALT4-A	AtALT4-B	AtALT4-AC	AtALT4-AB	AtALT4-C	AtALT4-ABC	AtALT4-ABCD	AtALT4-BC	AtALT4-ABCDE	AtALT4-BCDE	AtALT4-BCD		EV-ZMs	ZmALT1	ZmALT3	ZmALT1-C	ZmALT1-A	ZmALT1-B	ZmALT3-C	ZmALT3-A	ZmALT3-B		EV-MTs	MtALT2	MtALT1	MtALT2-A	MtALT1-A	MtALT1-B	MtALT1-AB	MtALT1-C	MtALT1-AC	MtALT1-ABC2	MtALT1-ABC	MtALT1-AB + aa78-82
C6 FA	0	32.6886	0	16.6767	0	24.1823	0	0	32.1071	4.9292	0	16.7896	0	12.5483	4.85		0	0	2.46794	0	0	0	0	0	0		0	0	5.68931	2.02449	0	12.9216	0	0	0	0	0	0
C8 FA	18.9202	44.4532	5.93368	69.0475	16.9027	53.7795	38.9865	14.0642	43.564	45.5385	6.55071	54.7008	4.99909	50.6238	58.2134		12.7005	0.789583	54.9348	42.9063	2.42527	0.827233	6.67566	4.39411	22.2076		17.6186	8.96757	71.4769	75.3693	21.0957	46.1182	21.1697	1.32865	22.8379	17.1007	10.0295	16.1864
C10 FA	26.6688	5.59868	3.81869	1.33457	23.3733	5.58814	31.506	21.2064	7.98892	4.74644	16.5079	3.61496	8.7253	3.86419	5.75258		35.9848	1.89137	11.5789	12.2796	7.49195	4.33135	28.969	11.5442	32.6411		47.4711	3.51058	4.07607	2.06189	45.0034	4.58017	47.8222	3.29417	28.6716	10.4517	5.6069	20.325
C12 FA	12.9856	2.60985	5.05206	3.22342	12.892	3.61426	7.36436	13.8848	1.60156	20.2572	13.6032	3.7977	10.2524	3.9733	7.8008		13.1525	24.1355	6.60176	13.8232	17.1852	29.8607	26.2413	20.2512	12.2437		10.1044	8.79605	2.00697	1.9386	13.4099	3.24789	11.8392	17.2542	12.4226	10.8316	9.82976	11.0983
C14 FA	15.9344	1.73642	7.71429	4.66456	13.3997	2.6712	3.6378	14.7475	1.1949	13.9511	23.2068	4.62935	20.9268	4.62687	8.83775		11.3376	45.629	10.6341	15.065	28.106	33.2615	18.8448	34.5719	12.5336		8.01032	11.3968	2.14025	2.1697	7.39659	3.51259	8.40367	35.5676	29.1363	37.21	32.615	29.3993
C16 FA	25.4911	6.44129	11.2511	3.66121	33.4323	4.96025	18.5053	36.097	5.46961	4.53162	15.7022	4.40577	19.8645	3.256	3.97746		26.8246	13.2467	13.7825	12.3068	37.1109	1.65252	18.2191	12.7243	19.9044		16.7956	5.99311	2.76435	1.73442	13.0944	2.91919	10.7652	36.7622	6.9315	17.712	17.9669	22.991
3-OH C14 FA	0	0	4.68196	0	0	0	0	0	0	1.72485	2.77321	0.152065	16.7399	0	0.720024		0	0.609685	0	0	0	9.51441	0	0	0		0	34.5529	0	0	0	0	0	0.378154	0	1.93874	16.8806	0
C7 MK	0	6.472	5.3908	1.39206	0	5.20438	0	0	8.07387	0.849973	4.78805	7.67788	0	16.9805	4.01584		0	0	0	1.30684	0	0	0	0	0		0	4.72565	10.3459	12.8139	0	25.4281	0	0	0	0	0	0
C9 MK	0	0	2.84875	0	0	0	0	0	0	0.621784	0	1.2026	0	2.39494	2.13966		0	0	0	0.779221	0	0.199759	0.347483	0	0		0	1.21383	1.50022	1.44951	0	1.27231	0	0	0	0	0.666999	0
C11 MK	0	0	17.303	0	0	0	0	0	0	0.943882	3.38863	2.24008	5.16185	0.565718	0.621842		0	2.39786	0	0	0.348092	9.27877	0	0.655861	0		0	5.14931	0	0.131256	0	0	0	0.616064	0	0	0.548299	0
C13 MK	0	0	32.5153	0	0	0	0	0	0	1.51144	12.841	0.548222	11.8928	0.845789	2.14915		0	3.98345	0	0.904896	2.76754	7.26565	0.434934	6.71075	0		0	11.7863	0	0.180198	0	0	0	3.63096	0	4.75523	3.83016	0
C15 MK	0	0	3.49035	0	0	0	0	0	0	0.236105	0.638316	0.240965	0.969154	0.320568	0.921458		0	5.87664	0	0.628157	4.56508	1.29808	0.267801	9.14766	0.469626		0	2.42977	0	0	0	0	0	1.16792	0	0	1.0809	0
[truncated: 60 more columns]

## Sheet: t-test compared to EV
Results of statistical analysis to detect significant increases in fatty acid and methylketone production (nmol) by K27(DE3) E. coli strains expressing ALT-type thioesterases, as compared to a strain harbouring an empty pET28a vector. Pairwise comparisons between empty vector and ALT-expressing strains were made using a right-tailed Student's t-test at the α = 0.05 significance level (n1=3, n2=3,…
Compound	AtALT4	AtALT3	AtALT3-A	AtALT4-A	AtALT4-B	AtALT4-AC	AtALT4-AB	AtALT4-C	AtALT4-ABC	AtALT4-ABCD	AtALT4-BC	AtALT4-ABCDE	AtALT4-BCDE	AtALT4-BCD		ZmALT1	ZmALT3	ZmALT1-C	ZmALT1-A	ZmALT1-B	ZmALT3-C	ZmALT3-A	ZmALT3-B		MtALT2	MtALT1	MtALT2-A	MtALT1-A	MtALT1-B	MtALT1-C	MtALT1-AB	MtALT1-C	MtALT1-AC	MtALT1-ABC2	MtALT1-ABC	MtALT1-AB + aa78-82
7:0 MK	0.011546	0.004212	0.002795	NA	0.001997	NA	NA	0.001649	0.01688	0.044109	0.001949	NA	0.004235	0.000759		NA	NA	0.006602	NA	NA	NA	NA	NA		0.009781	0.000615	0.003608	NA	0.003802	NA	NA	NA	NA	NA	NA	NA
6:0 FA	0.013632	NA	2e-06	NA	0.001358	NA	NA	0.001649	0.001141	NA	2.2e-05	NA	5.3e-05	0.002032		NA	0.232922	NA	NA	NA	NA	NA	NA		NA	0.000268	3e-06	NA	0.003802	NA	NA	NA	NA	NA	NA	NA
9:0 MK	NA	NA	NA	NA	NA	NA	NA	NA	0.003876	NA	0.001803	NA	0.003928	0.000293		NA	NA	0.022303	NA	0.003024	NA	NA	NA		0.003367	0.005285	0.002096	NA	0.003367	NA	NA	NA	NA	NA	0.062976	NA
8:0 FA	0.003181	0.001536	2e-06	0.903791	0.038665	0.87801	0.626039	5.1e-05	0.001147	0.980443	3e-06	0.413408	0.000154	0.00035		0.002427	3e-06	0.001026	0.010149	0.002608	1e-05	0.023611	0.472766		0.000604	9.5e-05	1e-06	NA	0.000128	0.373901	NA	0.00874	0.07809	0.000122	0.000208	0.192143
11:1 MK	NA	0.000714	NA	NA	NA	NA	NA	NA	0.001193	NA	NA	NA	0.014925	0.002327		NA	NA	NA	NA	0.003024	NA	NA	NA		0.000587	NA	0.032	NA	NA	NA	NA	NA	NA	NA	0.21875	NA
11:0 MK	NA	NA	NA	NA	NA	NA	NA	NA	0.004823	NA	1.1e-05	0.006723	NA	NA		0.001821	NA	NA	0.025721	0.002608	NA	0.116117	NA		0.000587	NA	NA	NA	NA	NA	NA	NA	NA	NA	NA	NA
10:0 FA	0.011546	0.407407	0.026296	0.903791	0.079289	0.617893	0.990769	0.092961	0.004285	0.999999	1.1e-05	0.999999	0.000293	0.000463		0.002427	0.005277	3.3e-05	2.1e-05	0.003024	2e-06	0.023376	0.472766		0.004224	0.023108	0.000445	0.846336	0.001974	0.066411	0.543822	0.017361	0.273892	0.273892	0.008374	0.064449
13:1 MK	NA	1e-06	NA	NA	NA	NA	NA	NA	0.00463	NA	NA	NA	0.001857	0.000625		0.001555	NA	NA	NA	0.002564	0.116117	NA	NA		0.000587	NA	NA	NA	NA	NA	NA	NA	NA	NA	0.004831	NA
13:0 MK	NA	1.3e-05	NA	NA	NA	NA	NA	NA	0.004285	0.003875	NA	0.006275	NA	0.000988		0.002427	NA	NA	0.002054	0.002564	NA	0.000497	NA		NA	NA	NA	NA	NA	0.008768	NA	0.008074	NA	NA	0.044109	NA
12:1 FA	0.754569	NA	4.5e-05	NA	0.176084	NA	NA	NA	0.004285	NA	1.2e-05	0.754569	0.000122	0.00035		0.000957	NA	0.002964	NA	0.003024	1e-05	0.013081	NA		5.7e-05	NA	NA	NA	0.003101	0.004648	NA	0.004648	NA	NA	4.9e-05	NA
12:0 FA	0.011546	0.003367	0.001646	0.903791	0.153493	0.819996	0.963105	0.726108	0.006635	0.114876	9.5e-05	0.04004	0.000399	0.00103		0.001821	0.002327	0.012088	1e-06	0.003024	1e-05	0.003403	0.648834		0.000165	NA	0.001957	0.846336	0.003101	0.008768	NA	0.008074	NA	0.003367	0.001053	NA
15:1 MK	NA	NA	NA	NA	NA	NA	NA	NA	0.001193	NA	NA	NA	0.002327	0.002346		0.003152	NA	NA	0.001105	0.003024	NA	0.000276	NA		0.000587	NA	NA	NA	NA	0.004648	NA	0.004648	NA	NA	0.075197	NA
3-OH 12:0 FA	NA	NA	NA	NA	NA	NA	NA	NA	0.373901	NA	NA	0.754569	NA	NA		0.003471	NA	NA	NA	0.003024	NA	NA	NA		0.003367	NA	NA	NA	NA	NA	NA	NA	NA	NA	0.044109	NA
14:1 FA	0.768176	8.4e-05	5.5e-05	0.903791	0.204713	0.819996	0.99017	0.907039	0.01688	0.176612	2.2e-05	0.021706	0.001164	0.002032		0.002261	NA	0.005038	1e-06	0.003024	6e-06	0.001839	NA		0.000466	NA	NA	NA	0.000452	0.007506	NA	0.006973	0.003367	6e-06	0.001729	0.044109
14:0 FA	0.768176	0.999999	0.003169	0.791902	0.348641	0.729672	0.986919	0.907039	0.004285	0.023255	0.001803	0.026541	0.004235	0.00262		0.051874	0.008416	0.026296	3e-06	0.003024	3e-06	0.023376	0.999999		0.002714	NA	0.032	NA	0.032	0.008768	0.389648	0.008074	NA	0.021143	0.002917	0.015244
3-OH 14:1 FA	NA	0.025168	NA	NA	NA	NA	NA	NA	0.01688	NA	NA	NA	NA	0.011036		0.003152	NA	NA	NA	0.002564	NA	NA	NA		0.000284	NA	NA	NA	NA	NA	NA	NA	NA	0.273892	0.001357	NA
3-OH 14:0 FA	NA	NA	NA	NA	NA	NA	NA	NA	NA	NA	NA	0.141849	NA	NA		NA	NA	NA	NA	NA	NA	NA	NA		0.010307	NA	NA	NA	NA	0.029627	NA	0.017361	NA	NA	0.21875	NA
16:1 FA	0.231152	0.000127	0.001646	0.121986	0.204713	0.616499	0.051901	0.273892	0.023218	0.309466	0.001454	0.019154	0.000293	0.011036		0.002427	0.023611	0.00362	1e-06	0.003024	1e-05	0.003751	0.648834		0.002194	0.023108	0.000763	0.846336	0.015899	0.008768	0.608	0.008074	0.608	0.009456	0.004831	0.192143
16:0 FA	0.174342	0.196898	0.196261	0.903791	0.29691	0.999999	0.051901	0.35677	0.027615	0.690534	0.001803	0.413408	0.014925	0.055089		0.010892	0.373901	0.158302	8e-06	0.003024	0.004552	0.050781	NA		0.010307	0.047421	0.017254	0.846336	0.066767	0.066411	0.608	0.017361	0.608	0.273892	0.014681	0.135622
TOTAL LIPID ACCUMULATION	0.005851	1e-06	2e-06	0.383501	0.027141	0.819996	0.995	0.000938	0.00463	0.023255	1.1e-05	0.026541	0.000389	0.00035		0.002427	0.000176	0.001329	1e-06	0.003024	3e-06	0.003403	0.648834		0.000321	0.000107	9e-06	0.413408	7.8e-05	0.008768	0.114876	0.008074	0.093008	0.00234	0.00127	0.086148

## Sheet: ZmALTs AOV
Compact letter displays summarizing differences in fatty acid and methylketone production (mol%) by K27(DE3) E. coli expressing wild-type Zea mays ALTs and active chimeric variants. Means followed by a common letter are not significantly different by the appropriate test (Tukey's HSD / Dunn's) at the α = 0.01 level of significance. Data normality was confirmed by Shapiro-Wilk's test (p < 0.05). E…
C8:0 FA
Group	emmean	SE	df	lower.CL	upper.CL	.group
ZmALT1	0.791	0.744	14	-1.5424	3.12	a
ZmALT1-B	0.828	0.744	14	-1.5054	3.16	a
ZmALT1-A	2.427	0.744	14	0.0939	4.76	ab
ZmALT3-A	4.358	0.744	14	2.0244	6.69	ab
ZmALT3-C	6.674	0.744	14	4.3406	9.01	b
ZmALT1-C	42.925	0.744	14	40.5923	45.26	c
ZmALT3	55.059	0.744	14	52.7259	57.39	d
C10:0 FA
Group	emmean	SE	df	lower.CL	upper.CL	.group
ZmALT1	1.89	0.366	14	0.744	3.04	a
ZmALT1-B	4.33	0.366	14	3.181	5.48	b
ZmALT1-A	7.49	0.366	14	6.343	8.64	c
ZmALT3-A	11.51	0.366	14	10.364	12.66	d
ZmALT3	11.6	0.366	14	10.455	12.75	d
ZmALT1-C	12.37	0.366	14	11.222	13.52	d
ZmALT3-C	28.98	0.366	14	27.826	30.12	e
C12 FAs
Group	emmean	SE	df	lower.CL	upper.CL	.group
ZmALT3	6.61	0.303	14	5.66	7.56	a
ZmALT1-C	13.75	0.303	14	12.8	14.71	b
ZmALT1-A	17.18	0.303	14	16.23	18.14	c
ZmALT3-A	20.2	0.303	14	19.25	21.15	d
ZmALT1	24.18	0.303	14	23.23	25.13	e
ZmALT3-C	26.24	0.303	14	25.29	27.19	f
ZmALT1-B	29.85	0.303	14	28.9	30.8	g
C14 FAs
Group	emmean	SE	df	lower.CL	upper.CL	.group
ZmALT3	10.6	0.372	14	9.46	11.8	a
ZmALT1-C	15	0.372	14	13.83	16.2	b
ZmALT3-C	18.8	0.372	14	17.68	20	c
ZmALT1-A	28.1	0.372	14	26.94	29.3	d
ZmALT1-B	33.3	0.372	14	32.09	34.4	e
ZmALT3-A	34.6	0.372	14	33.41	35.7	e
ZmALT1	45.6	0.372	14	44.4	46.7	f
C16 FAs
Group	emmean	SE	df	lower.CL	upper.CL	.group
ZmALT1-B	1.65	0.543	14	-0.0522	3.35	a
ZmALT1-C	12.31	0.543	14	10.6053	14.01	b
ZmALT3-A	12.73	0.543	14	11.0312	14.44	b
ZmALT1	13.25	0.543	14	11.5493	14.95	b
ZmALT3	13.71	0.543	14	12.0126	15.42	b
ZmALT3-C	18.22	0.543	14	16.513	19.92	c
ZmALT1-A	37.11	0.543	14	35.409	38.81	d
C11 MK
Group	emmean	SE	df	lower.CL	upper.CL	.group
ZmALT3	ND	ND	ND	ND	ND
ZmALT1-C	ND	ND	ND	ND	ND
ZmALT3-C	ND	ND	ND	ND	ND
ZmALT1-A	0.348	0.146	14	-0.111	0.808
ZmALT3-A	0.689	0.146	14	0.23	1.148
ZmALT1	2.402	0.146	14	1.943	2.861	a
ZmALT1-B	9.286	0.146	14	8.827	9.745	b
C13 MK
Group	emmean	SE	df	lower.CL	upper.CL	.group
ZmALT3	0	0.134	14	-0.4202	0.42
ZmALT3-C	0.435	0.134	14	0.0146	0.855
ZmALT1-C	0.919	0.134	14	0.4991	1.34	a
ZmALT1-A	2.767	0.134	14	2.347	3.187	b
ZmALT1	3.988	0.134	14	3.5675	4.408	c
ZmALT3-A	6.739	0.134	14	6.319	7.159	d
ZmALT1-B	7.276	0.134	14	6.8556	7.696	d
C14 3-OH FA
Group	emmean	SE	df	lower.CL	upper.CL	.group
ZmALT1-A	0	0.0547	14	-0.171	0.171
ZmALT3	0	0.0547	14	-0.171	0.171
ZmALT3-C	0	0.0547	14	-0.171	0.171
ZmALT1-C	0	0.0547	14	-0.171	0.171
ZmALT3-A	0	0.0547	14	-0.171	0.171
ZmALT1	0.618	0.0547	14	0.447	0.79	a
ZmALT1-B	9.528	0.0547	14	9.357	9.7	b
C15 MKs
Group	emmean	SE	df	lower.CL	upper.CL	.group
ZmALT3	0	0.212	14	-0.6652	0.665
ZmALT3C	0.268	0.212	14	-0.3972	0.933
ZmALT1C	0.631	0.212	14	-0.0343	1.296
ZmALT1B	1.298	0.212	14	0.6324	1.963	a
ZmALT1A	4.564	0.212	14	3.8991	5.23	b
ZmALT1	5.856	0.212	14	5.1911	6.522	c
ZmALT3A	9.19	0.212	14	8.5247	9.855	d
C7:0 MK
Comparison			Z	p		Group	Letter
ZmALT1	-	ZmALT1A	0	1		ZmALT1	NA
ZmALT1	-	ZmALT1B	0	1		ZmALT1A	NA
ZmALT1A	-	ZmALT1B	0	1		ZmALT1B	NA
ZmALT1	-	ZmALT1C	-3.40367	0.0139625		ZmALT1C	a
ZmALT1A	-	ZmALT1C	-3.40367	0.0132976		ZmALT3	NA
ZmALT1B	-	ZmALT1C	-3.40367	0.0126327		ZmALT3A	NA
ZmALT1	-	ZmALT3	0	1		ZmALT3C	NA
ZmALT1A	-	ZmALT3	0	1
ZmALT1B	-	ZmALT3	0	1
ZmALT1C	-	ZmALT3	3.40367	0.0119679
ZmALT1	-	ZmALT3A	0	1
ZmALT1A	-	ZmALT3A	0	1
ZmALT1B	-	ZmALT3A	0	1
ZmALT1C	-	ZmALT3A	3.40367	0.011303
ZmALT3	-	ZmALT3A	0	1
ZmALT1	-	ZmALT3C	0	1
ZmALT1A	-	ZmALT3C	0	1
ZmALT1B	-	ZmALT3C	0	1
ZmALT1C	-	ZmALT3C	3.40367	0.0106381
ZmALT3	-	ZmALT3C	0	1
ZmALT3A	-	ZmALT3C	0	1
C9:0 MK
Comparison			Z	p		Group	Letter
ZmALT1	-	ZmALT1A	0	1		ZmALT1	NA
ZmALT1	-	ZmALT1B	-1.64054	1		ZmALT1A	NA
ZmALT1A	-	ZmALT1B	-1.64054	1		ZmALT1B	NA
ZmALT1	-	ZmALT1C	-2.95298	0.0660915		ZmALT1C	a
ZmALT1A	-	ZmALT1C	-2.95298	0.0629443		ZmALT3	NA
ZmALT1B	-	ZmALT1C	-1.31244	1		ZmALT3A	NA
ZmALT1	-	ZmALT3	0	1		ZmALT3C	NA
ZmALT1A	-	ZmALT3	0	1
ZmALT1B	-	ZmALT3	1.64054	1
ZmALT1C	-	ZmALT3	2.95298	0.0597971
ZmALT1	-	ZmALT3A	0	1
ZmALT1A	-	ZmALT3A	0	1
ZmALT1B	-	ZmALT3A	1.64054	1
ZmALT1C	-	ZmALT3A	2.95298	0.0566499
ZmALT3	-	ZmALT3A	0	1
ZmALT1	-	ZmALT3C	-2.29676	0.367749
ZmALT1A	-	ZmALT3C	-2.29676	0.346117
ZmALT1B	-	ZmALT3C	-0.656218	1
ZmALT1C	-	ZmALT3C	0.656218	1
ZmALT3	-	ZmALT3C	-2.29676	0.324485
ZmALT3A	-	ZmALT3C	-2.29676	0.302852

## Sheet: AtALTs AOV
Compact letter displays summarizing statistically significant differences in fatty acid and methylketone production (mol%) by K27(DE3) E. coli expressing wild-type A. thaliana ALTs and active chimeric variants. Means followed by a common letter are not significantly different by the appropriate test (Tukey's HSD / Dunn's) at the α = 0.01 level of significance. Data normality was confirmed by Shap…
C6:0 FA	Group	emmean	SE	df	lower.CL	upper.CL	group
	AtALT3	0	1.06	22	-3.35	3.35
	AtALT4-ABCD	0	1.06	22	-3.35	3.35
	ATALT4-ABCDE	0	1.06	22	-3.35	3.35
	AtALT4-BCD	4.84	1.06	22	1.5	8.19
	AtALT4-ABC	4.95	1.06	22	1.61	8.3
	AtALT4-BCDE	12.58	1.06	22	9.23	15.92	a
	AtALT3-A	16.68	1.06	22	13.33	20.02	a
	AtALT4-BC	16.79	1.06	22	13.44	20.13	a
	AtALT4-B	24.68	1.06	22	21.33	28.03	b
	AtALT4-C	32.06	1.06	22	28.71	35.4	c
	AtALT4	32.54	1.06	22	29.19	35.89	c
C8:0 FA	Group	emmean	SE	df	lower.CL	upper.CL	.group
	ATALT4-ABCDE	5.04	1.17	22	1.34	8.74	a
	AtALT3	5.94	1.17	22	2.24	9.63	a
	AtALT4-ABCD	6.55	1.17	22	2.86	10.25	a
	AtALT4-C	43.68	1.17	22	39.98	47.38	b
	AtALT4	44.69	1.17	22	40.99	48.39	b
	AtALT4-ABC	45.73	1.17	22	42.03	49.43	b
	AtALT4-BCDE	50.68	1.17	22	46.99	54.38	bc
	AtALT4-B	53.41	1.17	22	49.71	57.11	cd
	AtALT4-BC	54.71	1.17	22	51.01	58.41	cd
	AtALT4-BCD	58.22	1.17	22	54.53	61.92	d
	AtALT3-A	69.05	1.17	22	65.35	72.75	e
C10 FA	Group	emmean	SE	df	lower.CL	upper.CL	.group
	AtALT3-A	1.33	0.264	22	0.503	2.17	a
	AtALT4-BC	3.62	0.264	22	2.785	4.45	b
	AtALT3	3.82	0.264	22	2.988	4.65	b
	AtALT4-BCDE	3.87	0.264	22	3.038	4.7	b
	AtALT4-ABC	4.76	0.264	22	3.924	5.59	bc
	AtALT4-B	5.59	0.264	22	4.76	6.42	c
	AtALT4	5.64	0.264	22	4.807	6.47	c
	AtALT4-BCD	5.75	0.264	22	4.921	6.58	c
	AtALT4-C	7.99	0.264	22	7.155	8.82	d
	ATALT4-ABCDE	8.73	0.264	22	7.895	9.56	d
	AtALT4-ABCD	16.52	0.264	22	15.684	17.35	e
C12 FAs	Group	emmean	SE	df	lower.CL	upper.CL	.group
	AtALT4-C	1.6	0.357	22	0.475	2.72	a
	AtALT4	2.63	0.357	22	1.508	3.76	ab
	AtALT3-A	3.22	0.357	22	2.099	4.35	abc
	AtALT4-B	3.67	0.357	22	2.543	4.79	abc
	AtALT4-BC	3.8	0.357	22	2.677	4.92	bc
	AtALT4-BCDE	3.98	0.357	22	2.858	5.11	bc
	AtALT3	5.05	0.357	22	3.93	6.18	c
	AtALT4-BCD	7.8	0.357	22	6.673	8.92	d
	ATALT4-ABCDE	10.28	0.357	22	9.153	11.4	e
	AtALT4-ABCD	13.57	0.357	22	12.445	14.69	f
	AtALT4-ABC	20.22	0.357	22	19.099	21.35	g
C14 FAs	Group	emmean	SE	df	lower.CL	upper.CL	.group
	AtALT4-C	1.19	0.489	22	-0.35	2.73	a
	AtALT4	1.76	0.489	22	0.226	3.3	ab
	AtALT4-B	2.58	0.489	22	1.045	4.12	ab
	AtALT4-BC	4.64	0.489	22	3.099	6.18	b
	AtALT4-BCDE	4.64	0.489	22	3.103	6.18	b
	AtALT3-A	4.66	0.489	22	3.125	6.2	b
	AtALT3	7.72	0.489	22	6.177	9.26	c
	AtALT4-BCD	8.82	0.489	22	7.277	10.35	c
	AtALT4-ABC	13.83	0.489	22	12.294	15.37	d
	ATALT4-ABCDE	21.02	0.489	22	19.48	22.56	e
	AtALT4-ABCD	23.21	0.489	22	21.666	24.74	e
C16 FAs	Group	emmean	SE	df	lower.CL	upper.CL	.group
	AtALT4-BCDE	3.27	0.527	22	1.61	4.93	a
	AtALT3-A	3.66	0.527	22	2	5.32	a
	AtALT4-BCD	3.95	0.527	22	2.29	5.61	a
	AtALT4-BC	4.42	0.527	22	2.76	6.08	a
	AtALT4-ABC	4.45	0.527	22	2.79	6.11	a
	AtALT4-B	4.76	0.527	22	3.1	6.42	a
	AtALT4-C	5.45	0.527	22	3.79	7.11	a
	AtALT4	6.3	0.527	22	4.64	7.96	a
	AtALT3	11.25	0.527	22	9.59	12.91	b
	AtALT4-ABCD	15.71	0.527	22	14.05	17.37	c
	ATALT4-ABCDE	19.92	0.527	22	18.26	21.58	d
C7:0 MK	Group	emmean	SE	df	lower.CL	upper.CL	.group
	ATALT4-ABCDE	0	0.533	22	-1.68	1.68	NA
	AtALT4-ABC	0.865	0.533	22	-0.815	2.55	ab
	AtALT3-A	1.396	0.533	22	-0.284	3.08	ab
	AtALT4-BCD	4.046	0.533	22	2.366	5.73	bc
	AtALT4-ABCD	4.771	0.533	22	3.091	6.45	cd
	AtALT4-B	5.312	0.533	22	3.632	6.99	cde
	AtALT3	5.392	0.533	22	3.712	7.07	cde
	AtALT4	6.429	0.533	22	4.749	8.11	cde
	AtALT4-BC	7.643	0.533	22	5.963	9.32	de
	AtALT4-C	8.036	0.533	22	6.356	9.72	e
	AtALT4-BCDE	16.866	0.533	22	15.186	18.55	f
C9:0 MK	Group	emmean	SE	df	lower.CL	upper.CL	.group
	AtALT3-A	0	0.0854	22	-0.269	0.269
	AtALT4	0	0.0854	22	-0.269	0.269
	AtALT4-B	0	0.0854	22	-0.269	0.269
	AtALT4-ABCD	0	0.0854	22	-0.269	0.269
	AtALT4-C	0	0.0854	22	-0.269	0.269
	ATALT4-ABCDE	0	0.0854	22	-0.269	0.269
	AtALT4-ABC	0.628	0.0854	22	0.359	0.897	a
	AtALT4-BC	1.199	0.0854	22	0.93	1.468	b
	AtALT4-BCD	2.151	0.0854	22	1.882	2.42	c
	AtALT4-BCDE	2.382	0.0854	22	2.113	2.651	cd
	AtALT3	2.849	0.0854	22	2.58	3.118	d
C13:0 MKs	Group	emmean	SE	df	lower.CL	upper.CL	.group
	AtALT4	0	0.52	22	-1.638	1.64
	AtALT3-A	0	0.52	22	-1.638	1.64
	AtALT4-B	0	0.52	22	-1.638	1.64
	AtALT4-C	0	0.52	22	-1.638	1.64
	AtALT4-BC	0.549	0.52	22	-1.088	2.19
	AtALT4-BCDE	0.844	0.52	22	-0.794	2.48
	AtALT4-ABC	1.508	0.52	22	-0.129	3.15
	AtALT4-BCD	2.152	0.52	22	0.515	3.79
	ATALT4-ABCDE	12.058	0.52	22	10.421	13.7	a
	AtALT4-ABCD	12.866	0.52	22	11.229	14.5	a
	AtALT3	32.519	0.52	22	30.881	34.16	b
C14 3-OH FAs
	Comparison			Z	p
	AtALT3	-	AtALT3-A	2.74945	0.00596949		Group	Letter
	AtALT3	-	AtALT4	2.74945	0.00596949		AtALT3	a
	AtALT3-A	-	AtALT4	0	1		AtALT3A	NA
	AtALT3	-	AtALT4-ABC	0.753882	0.45092		AtALT4	NA
	AtALT3-A	-	AtALT4-ABC	-1.99557	0.0459807		AtALT4ABC	b
	AtALT4	-	AtALT4-ABC	-1.99557	0.0459807		AtALT4ABCD	b
	AtALT3	-	AtALT4-ABCD	0.310422	0.75624		ATALT4ABCDE	a
	AtALT3-A	-	AtALT4-ABCD	-2.43903	0.0147267		AtALT4B	NA
	AtALT4	-	AtALT4-ABCD	-2.43903	0.0147267		AtALT4BC	b
	AtALT4-ABC	-	AtALT4-ABCD	-0.44346	0.657433		AtALT4BCD	b
	AtALT3	-	ATALT4-ABCDE	-0.44346	0.657433		AtALT4BCDE	NA
	AtALT3-A	-	ATALT4-ABCDE	-3.19291	0.00140846		AtALT4C	NA
	AtALT4	-	ATALT4-ABCDE	-3.19291	0.00140846
	AtALT4-ABC	-	ATALT4-ABCDE	-1.19734	0.231173
	AtALT4-ABCD	-	ATALT4-ABCDE	-0.753882	0.45092
	AtALT3	-	AtALT4-B	2.74945	0.00596949
	AtALT3-A	-	AtALT4-B	0	1
	AtALT4	-	AtALT4-B	0	1
	AtALT4-ABC	-	AtALT4-B	1.99557	0.0459807
	AtALT4-ABCD	-	AtALT4-B	2.43903	0.0147267
	ATALT4-ABCDE	-	AtALT4-B	3.19291	0.00140846
	AtALT3	-	AtALT4-BC	1.55211	0.120636
	AtALT3-A	-	AtALT4-BC	-1.19734	0.231173
	AtALT4	-	AtALT4-BC	-1.19734	0.231173
	AtALT4-ABC	-	AtALT4-BC	0.798228	0.424738
	AtALT4-ABCD	-	AtALT4-BC	1.24169	0.214352
	ATALT4-ABCDE	-	AtALT4-BC	1.99557	0.0459807
	AtALT4-B	-	AtALT4-BC	-1.19734	0.231173
	AtALT3	-	AtALT4-BCD	1.153	0.248912
	AtALT3-A	-	AtALT4-BCD	-1.59646	0.110387
	AtALT4	-	AtALT4-BCD	-1.59646	0.110387
	AtALT4-ABC	-	AtALT4-BCD	0.399114	0.689809
	AtALT4-ABCD	-	AtALT4-BCD	0.842574	0.399467
	ATALT4-ABCDE	-	AtALT4-BCD	1.59646	0.110387
	AtALT4-B	-	AtALT4-BCD	-1.59646	0.110387
	AtALT4-BC	-	AtALT4-BCD	-0.399114	0.689809
	AtALT3	-	AtALT4-BCDE	2.74945	0.00596949
	AtALT3-A	-	AtALT4-BCDE	0	1
	AtALT4	-	AtALT4-BCDE	0	1
	AtALT4-ABC	-	AtALT4-BCDE	1.99557	0.0459807
	AtALT4-ABCD	-	AtALT4-BCDE	2.43903	0.0147267
	ATALT4-ABCDE	-	AtALT4-BCDE	3.19291	0.00140846
	AtALT4-B	-	AtALT4-BCDE	0	1
	AtALT4-BC	-	AtALT4-BCDE	1.19734	0.231173
	AtALT4-BCD	-	AtALT4-BCDE	1.59646	0.110387
	AtALT3	-	AtALT4-C	2.74945	0.00596949
	AtALT3-A	-	AtALT4-C	0	1
	AtALT4	-	AtALT4-C	0	1
	AtALT4-ABC	-	AtALT4-C	1.99557	0.0459807
	AtALT4-ABCD	-	AtALT4-C	2.43903	0.0147267
	ATALT4-ABCDE	-	AtALT4-C	3.19291	0.00140846
	AtALT4-B	-	AtALT4-C	0	1
	AtALT4-BC	-	AtALT4-C	1.19734	0.231173
	AtALT4-BCD	-	AtALT4-C	1.59646	0.110387
	AtALT4-BCDE	-	AtALT4-C	0	1
C11 MKs	Comparison			Z	p
	AtALT3	-	AtALT3A	3.3099	0.000933301		Group	Letter
	AtALT3	-	AtALT4	3.3099	0.000933301		AtALT3	a
	AtALT3A	-	AtALT4	0	1		AtALT3A	NA
	AtALT3	-	AtALT4ABC	1.5576	0.119328		AtALT4	NA
	AtALT3A	-	AtALT4ABC	-1.7523	0.0797224		AtALT4ABC	b
	AtALT4	-	AtALT4ABC	-1.7523	0.0797224		AtALT4ABCD	b
	AtALT3	-	AtALT4ABCD	0.778799	0.436098		ATALT4ABCDE	a
	AtALT3A	-	AtALT4ABCD	-2.5311	0.0113706		AtALT4B	NA
	AtALT4	-	AtALT4ABCD	-2.5311	0.0113706		AtALT4BC	b
	AtALT4ABC	-	AtALT4ABCD	-0.778799	0.436098		AtALT4BCD	b
	AtALT3	-	ATALT4ABCDE	0.475933	0.634122		AtALT4BCDE	b
	AtALT3A	-	ATALT4ABCDE	-2.83396	0.00459744		AtALT4C	NA
	AtALT4	-	ATALT4ABCDE	-2.83396	0.00459744
	AtALT4ABC	-	ATALT4ABCDE	-1.08167	0.279401
	AtALT4ABCD	-	ATALT4ABCDE	-0.302866	0.761992
	AtALT3	-	AtALT4B	3.3099	0.000933301
	AtALT3A	-	AtALT4B	0	1
	AtALT4	-	AtALT4B	0	1
	AtALT4ABC	-	AtALT4B	1.7523	0.0797224
	AtALT4ABCD	-	AtALT4B	2.5311	0.0113706
	ATALT4ABCDE	-	AtALT4B	2.83396	0.00459744
	AtALT3	-	AtALT4BC	1.08167	0.279401
	AtALT3A	-	AtALT4BC	-2.22823	0.0258651
	AtALT4	-	AtALT4BC	-2.22823	0.0258651
	AtALT4ABC	-	AtALT4BC	-0.475933	0.634122
	AtALT4ABCD	-	AtALT4BC	0.302866	0.761992
	ATALT4ABCDE	-	AtALT4BC	0.605733	0.544692
	AtALT4B	-	AtALT4BC	-2.22823	0.0258651
	AtALT3	-	AtALT4BCD	2.03353	0.0419988
	AtALT3A	-	AtALT4BCD	-1.27637	0.201826
	AtALT4	-	AtALT4BCD	-1.27637	0.201826
	AtALT4ABC	-	AtALT4BCD	0.475933	0.634122
	AtALT4ABCD	-	AtALT4BCD	1.25473	0.209576
	ATALT4ABCDE	-	AtALT4BCD	1.5576	0.119328
	AtALT4B	-	AtALT4BCD	-1.27637	0.201826
	AtALT4BC	-	AtALT4BCD	0.951866	0.341165
	AtALT3	-	AtALT4BCDE	2.24987	0.0244575
	AtALT3A	-	AtALT4BCDE	-1.06003	0.28913
	AtALT4	-	AtALT4BCDE	-1.06003	0.28913
	AtALT4ABC	-	AtALT4BCDE	0.692266	0.48877
	AtALT4ABCD	-	AtALT4BCDE	1.47107	0.141273
	ATALT4ABCDE	-	AtALT4BCDE	1.77393	0.0760744
	AtALT4B	-	AtALT4BCDE	-1.06003	0.28913
	AtALT4BC	-	AtALT4BCDE	1.1682	0.242726
	AtALT4BCD	-	AtALT4BCDE	0.216333	0.828728
	AtALT3	-	AtALT4C	3.3099	0.000933301
	AtALT3A	-	AtALT4C	0	1
	AtALT4	-	AtALT4C	0	1
	AtALT4ABC	-	AtALT4C	1.7523	0.0797224
	AtALT4ABCD	-	AtALT4C	2.5311	0.0113706
	ATALT4ABCDE	-	AtALT4C	2.83396	0.00459744
	AtALT4B	-	AtALT4C	0	1
	AtALT4BC	-	AtALT4C	2.22823	0.0258651
	AtALT4BCD	-	AtALT4C	1.27637	0.201826
	AtALT4BCDE	-	AtALT4C	1.06003	0.28913
C15 MKs	Comparison			Z	p
	AtALT3	-	AtALT3A	3.3099	0.000933301		Group	Letter
	AtALT3	-	AtALT4	3.3099	0.000933301		AtALT3	a
	AtALT3A	-	AtALT4	0	1		AtALT3A	NA
	AtALT3	-	AtALT4ABC	2.16333	0.0305157		AtALT4	NA
	AtALT3A	-	AtALT4ABC	-1.14657	0.251561		AtALT4ABC	b
	AtALT4	-	AtALT4ABC	-1.14657	0.251561		AtALT4ABCD	b
	AtALT3	-	AtALT4ABCD	1.12493	0.260618		ATALT4ABCDE	a
	AtALT3A	-	AtALT4ABCD	-2.18497	0.0288914		AtALT4B	NA
	AtALT4	-	AtALT4ABCD	-2.18497	0.0288914		AtALT4BC	b
	AtALT4ABC	-	AtALT4ABCD	-1.0384	0.299084		AtALT4BCD	a
	AtALT3	-	ATALT4ABCDE	0.605733	0.544692		AtALT4BCDE	b
	AtALT3A	-	ATALT4ABCDE	-2.70416	0.00684763		AtALT4C	NA
	AtALT4	-	ATALT4ABCDE	-2.70416	0.00684763
	AtALT4ABC	-	ATALT4ABCDE	-1.5576	0.119328
	AtALT4ABCD	-	ATALT4ABCDE	-0.5192	0.603622
	AtALT3	-	AtALT4B	3.3099	0.000933301
	AtALT3A	-	AtALT4B	0	1
	AtALT4	-	AtALT4B	0	1
	AtALT4ABC	-	AtALT4B	1.14657	0.251561
	AtALT4ABCD	-	AtALT4B	2.18497	0.0288914
	ATALT4ABCDE	-	AtALT4B	2.70416	0.00684763
	AtALT3	-	AtALT4BC	2.0768	0.0378202
	AtALT3A	-	AtALT4BC	-1.2331	0.217539
	AtALT4	-	AtALT4BC	-1.2331	0.217539
	AtALT4ABC	-	AtALT4BC	-0.0865333	0.931043
	AtALT4ABCD	-	AtALT4BC	0.951866	0.341165
	ATALT4ABCDE	-	AtALT4BC	1.47107	0.141273
	AtALT4B	-	AtALT4BC	-1.2331	0.217539
	AtALT3	-	AtALT4BCD	0.605733	0.544692
	AtALT3A	-	AtALT4BCD	-2.70416	0.00684763
	AtALT4	-	AtALT4BCD	-2.70416	0.00684763
	AtALT4ABC	-	AtALT4BCD	-1.5576	0.119328
	AtALT4ABCD	-	AtALT4BCD	-0.5192	0.603622
	ATALT4ABCDE	-	AtALT4BCD	0	1
	AtALT4B	-	AtALT4BCD	-2.70416	0.00684763
	AtALT4BC	-	AtALT4BCD	-1.47107	0.141273
	AtALT3	-	AtALT4BCDE	1.60087	0.109407
	AtALT3A	-	AtALT4BCDE	-1.70903	0.087445
	AtALT4	-	AtALT4BCDE	-1.70903	0.087445
	AtALT4ABC	-	AtALT4BCDE	-0.562466	0.573798
	AtALT4ABCD	-	AtALT4BCDE	0.475933	0.634122
	ATALT4ABCDE	-	AtALT4BCDE	0.995133	0.319672
	AtALT4B	-	AtALT4BCDE	-1.70903	0.087445
	AtALT4BC	-	AtALT4BCDE	-0.475933	0.634122
	AtALT4BCD	-	AtALT4BCDE	0.995133	0.319672
	AtALT3	-	AtALT4C	3.3099	0.000933301
	AtALT3A	-	AtALT4C	0	1
	AtALT4	-	AtALT4C	0	1
	AtALT4ABC	-	AtALT4C	1.14657	0.251561
	AtALT4ABCD	-	AtALT4C	2.18497	0.0288914
	ATALT4ABCDE	-	AtALT4C	2.70416	0.00684763
	AtALT4B	-	AtALT4C	0	1
	AtALT4BC	-	AtALT4C	1.2331	0.217539
	AtALT4BCD	-	AtALT4C	2.70416	0.00684763
	AtALT4BCDE	-	AtALT4C	1.70903	0.087445

## Sheet: MtALTs AOV
Compact letter displays summarizing statistically significant differences in fatty acid and methylketone production (mol%) by K27(DE3) E. coli expressing wild-type Medicago truncatula ALTs and active chimeric variants. Means followed by a common letter are not significantly different by the appropriate test (Tukey's HSD / Dunn's) at the α = 0.01 level of significance. Data normality was confirmed…
C6:0 FA	Group	emmean	SE	df	lower.CL	upper.CL	group
	MtALT1ABC2	0	0.428	14	-1.342	1.34
	MtALT1C	0	0.428	14	-1.342	1.34
	MtALT1ABC	0	0.428	14	-1.342	1.34
	MtALT2	0	0.428	14	-1.342	1.34
	MtALT2A	2.02	0.428	14	0.683	3.37
	MtALT1	5.69	0.428	14	4.346	7.03	a
	MtALT1B	12.86	0.428	14	11.514	14.2	b
C8:0 FA	Group	emmean	SE	df	lower.CL	upper.CL	group
	MtALT1C	1.33	1.28	14	-2.67	5.33	a
	MtALT2	8.96	1.28	14	4.97	12.96	ab
	MtALT1ABC	10.06	1.28	14	6.07	14.06	bc
	MtALT1ABC2	17.09	1.28	14	13.1	21.09	c
	MtALT1B	46.31	1.28	14	42.31	50.31	d
	MtALT1	71.48	1.28	14	67.48	75.47	e
	MtALT2A	75.4	1.28	14	71.4	79.4	e
C10:0 FA	Group	emmean	SE	df	lower.CL	upper.CL	group
	MtALT2A	2.06	0.161	14	1.56	2.57	a
	MtALT1C	3.3	0.161	14	2.79	3.8	b
	MtALT2	3.51	0.161	14	3.01	4.02	b
	MtALT1	4.08	0.161	14	3.57	4.58	bc
	MtALT1B	4.58	0.161	14	4.08	5.09	c
	MtALT1ABC	5.62	0.161	14	5.11	6.12	d
	MtALT1ABC2	10.42	0.161	14	9.92	10.93	e
C12 FAs	Group	emmean	SE	df	lower.CL	upper.CL	group
	MtALT2A	1.94	0.114	14	1.58	2.3	a
	MtALT1	2	0.114	14	1.65	2.36	a
	MtALT1B	3.25	0.114	14	2.89	3.61	b
	MtALT2	8.8	0.114	14	8.44	9.16	c
	MtALT1ABC	9.85	0.114	14	9.49	10.21	d
	MtALT1ABC2	10.83	0.114	14	10.47	11.19	e
	MtALT1C	17.26	0.114	14	16.9	17.62	f
C14 FAs	Group	emmean	SE	df	lower.CL	upper.CL	group
	MtALT1	2.15	0.419	14	0.83	3.46	a
	MtALT2A	2.18	0.419	14	0.863	3.49	a
	MtALT1B	3.51	0.419	14	2.191	4.82	a
	MtALT2	11.4	0.419	14	10.082	12.71	b
	MtALT1ABC	32.58	0.419	14	31.263	33.89	c
	MtALT1C	35.58	0.419	14	34.261	36.89	d
	MtALT1ABC2	37.23	0.419	14	35.917	38.55	d
C16 FAs	Group	emmean	SE	df	lower.CL	upper.CL	group
	MtALT2A	1.74	0.409	14	0.461	3.02	a
	MtALT1	2.77	0.409	14	1.488	4.05	a
	MtALT1B	2.9	0.409	14	1.621	4.18	a
	MtALT2	6	0.409	14	4.714	7.28	b
	MtALT1ABC2	17.67	0.409	14	16.384	18.95	c
	MtALT1ABC	17.91	0.409	14	16.625	19.19	c
	MtALT1C	36.73	0.409	14	35.451	38.01	d
C14 3-OH FA	Group	emmean	SE	df	lower.CL	upper.CL	group
	MtALT1	0	0.458	14	-1.44	1.44
	MtALT1B	0	0.458	14	-1.44	1.44
	MtALT2A	0	0.458	14	-1.44	1.44
	MtALT1C	0.37	0.458	14	-1.07	1.81
	MtALT1ABC2	1.97	0.458	14	0.53	3.4
	MtALT1ABC	16.91	0.458	14	15.48	18.35	a
	MtALT2	34.59	0.458	14	33.16	36.03	b
C7:0 MK	Group	emmean	SE	df	lower.CL	upper.CL	group
	MtALT1ABC2	0	0.971	14	-3.05	3.05
	MtALT1C	0	0.971	14	-3.05	3.05
	MtALT1ABC	0	0.971	14	-3.05	3.05
	MtALT2	4.71	0.971	14	1.66	7.75	a
	MtALT1	10.34	0.971	14	7.29	13.38	ab
	MtALT2A	12.77	0.971	14	9.72	15.81	b
	MtALT1B	25.31	0.971	14	22.26	28.36	c
C9:0 MK	Group	emmean	SE	df	lower.CL	upper.CL	group
	MtALT1ABC2	0	0.142	14	-0.445	0.445
	MtALT1C	0	0.142	14	-0.445	0.445
	MtALT1ABC	0.699	0.142	14	0.254	1.144
	MtALT2	1.208	0.142	14	0.763	1.653	a
	MtALT1B	1.279	0.142	14	0.834	1.724	a
	MtALT2A	1.446	0.142	14	1.001	1.891	a
	MtALT1	1.502	0.142	14	1.057	1.947	a
C11 MKs	Group	emmean	SE	df	lower.CL	upper.CL	group
	MtALT1	0	0.0538	14	-0.1686	0.169
	MtALT1B	0	0.0538	14	-0.1686	0.169
	MtALT1ABC2	0	0.0538	14	-0.1686	0.169
	MtALT2A	0.131	0.0538	14	-0.0372	0.3
	MtALT1ABC	0.548	0.0538	14	0.3799	0.717	a
	MtALT1C	0.619	0.0538	14	0.45	0.787	a
	MtALT2	5.139	0.0538	14	4.9703	5.307	b
C13 MKs	Group	emmean	SE	df	lower.CL	upper.CL	group
	MtALT1	0	0.18	14	-0.565	0.565
	MtALT1B	0	0.18	14	-0.565	0.565
	MtALT2A	0.181	0.18	14	-0.385	0.746
	MtALT1C	3.652	0.18	14	3.086	4.217	a
	MtALT1ABC	3.826	0.18	14	3.261	4.392	ab
	MtALT1ABC2	4.785	0.18	14	4.22	5.351	b
	MtALT2	11.772	0.18	14	11.206	12.337	c
C15 MKs	Group	emmean	SE	df	lower.CL	upper.CL	group
	MtALT2A	0	0.0623	14	-0.195	0.195
	MtALT1	0	0.0623	14	-0.195	0.195
	MtALT1B	0	0.0623	14	-0.195	0.195
	MtALT1ABC2	0	0.0623	14	-0.195	0.195
	MtALT1ABC	1.06	0.0623	14	0.868	1.259	a
	MtALT1C	1.17	0.0623	14	0.975	1.366	a
	MtALT2	2.43	0.0623	14	2.236	2.627	b
